# Supplementary material for: External validation of five predictive models for postoperative cardiopulmonary morbidity in a Chinese population receiving lung resection
Source: PeerJ. 2022 Feb 9;10:e12936. doi: 10.7717/peerj.12936 (PMC8840067; doi:10.7717/peerj.12936)
Supplement: Supplemental Information 2 [file peerj-10-12936-s002.xlsx]

## Sheet: Sheet1
ID	sex	age	height	weight	BMI	smoke	alcohol	HTN	DM	COPD	arryhythmia	ILD	CKD	CVD	CAD	ACCI-1	ACCI-2	ACCI-3	ACCI-6	ACCI-age	ACCI.total	actualFEV1	predictedFEV1	FEV1%	FVC	predictedFVC	FVC%	openorVATS	surgerytype	numbers.of.resected.segments	extened.resection	ppoFEV1	morbidityyesorno	Cardiopulmonary.comorbidity	oldmorbidityyesorno	oldCardiopulmonary.comorbidity
1	1	70	160	60	23.4375	1	0	0	1	0	0	0	0	0	0	DM	0	0	0	3	4	2.47	2.4775	0.996974	3.49	3.21443	1.08573	0	2	4	0	0.787085	1	16	1	16
2	0	66	157	64	25.9645	0	0	0	0	0	0	0	0	0	0	0	0	0	0	2	2	2.05	2.11468	0.969413	3.08	3.12908	0.984315	0	4	1	0	0.918391	0	0	0	0
3	1	63	168	81	28.699	0	0	0	0	0	0	0	0	0	1	0	0	0	0	2	2	3.53	2.97744	1.18558	4.4	3.79399	1.15973	0	2	4	0	0.935987	1	18	0	0
4	0	72	160	58	22.6562	0	0	1	0	0	0	0	0	0	0	0	0	0	0	3	3	2.04	2.07567	0.982817	2.58	3.13289	0.823521	0	2	3	0	0.827635	0	0	0	0
5	0	71	152	57	24.6711	0	0	1	0	0	0	0	0	0	0	0	0	0	0	3	3	1.94	1.8825	1.03054	2.35	2.7765	0.846391	0	2	3	0	0.867826	0	0	0	0
6	0	56	160	70	27.3438	0	0	1	1	0	0	0	0	0	0	DM	0	0	0	1	2	2.1	2.42599	0.865625	3.5	3.53737	0.989436	0	2	3	0	0.728947	0	0	0	0
7	0	61	156	60	24.6548	0	0	1	0	0	0	0	0	0	0	0	0	0	0	2	2	1.71	2.19229	0.780007	2.96	3.20077	0.924778	0	1	3	0	0.656848	0	0	0	0
8	0	33	167	79	28.3266	0	0	0	0	0	0	0	0	0	0	0	0	0	0	0	0	3.23	3.21649	1.0042	3.98	4.42217	0.90001	0	2	2	0	0.898494	0	0	0	0
9	0	63	157	70	28.3987	0	0	0	0	0	0	0	0	0	0	0	0	0	0	2	2	2.27	2.17705	1.04269	2.87	3.2025	0.896176	0	2	3	0	0.878059	0	0	0	0
10	1	50	172	80	27.0416	1	1	1	1	0	0	0	0	0	1	DM	0	0	0	1	2	3.46	3.56154	0.971491	5.14	4.37123	1.17587	0	2	5	0	0.715836	1	16	1	16
11	1	76	170	80	27.6817	1	1	1	1	0	0	0	1	0	1	0	DM with kidney damage	0	0	3	5	2.52	2.6761	0.94167	3.35	3.60824	0.928431	0	1	3	0	0.792985	1	18	0	0
12	0	62	164	61	22.68	0	0	1	1	0	0	0	0	0	0	DM	appendical cancer	0	0	2	5	2.29	2.41087	0.949867	2.94	3.59719	0.817306	0	2	1	0	0.899874	0	0	0	0
13	0	66	162	65	24.7676	0	0	1	0	0	0	0	0	0	0	0	0	0	0	2	2	2.43	2.25815	1.0761	3	3.38293	0.886806	0	2	5	0	0.792916	0	0	0	0
14	1	67	168	56	19.8413	1	0	0	1	0	0	0	0	0	0	DM	0	0	0	2	3	2.96	2.85519	1.03671	3.68	3.70046	0.994471	0	2	5	2	0.76389	0	0	0	0
15	0	55	165	66.5	24.4261	0	0	0	0	0	0	0	0	0	0	0	0	0	0	1	1	2.71	2.61251	1.03732	3.53	3.84768	0.917436	0	2	5	0	0.764339	1	16	1	16
16	1	66	162	69	26.2917	0	0	1	1	0	0	0	0	0	0	DM	0	0	0	2	3	2.98	2.65797	1.12116	3.62	3.39988	1.06474	0	2	3	0	0.944133	1	18	0	0
17	0	63	158	43	17.2248	0	0	0	0	0	0	0	0	0	0	0	0	0	0	2	2	2.43	2.20619	1.10145	2.63	3.25349	0.808363	0	2	3	0	0.927535	0	0	0	0
18	0	59	158	56	22.4323	0	0	0	0	0	0	0	0	0	0	0	0	0	0	1	1	2.48	2.2955	1.08038	2.88	3.35469	0.858501	0	2	5	0	0.796066	0	0	0	0
19	0	50	158	76	30.4438	0	0	0	0	0	0	0	0	0	0	0	0	0	0	1	1	2.55	2.50085	1.01965	3.56	3.57444	0.99596	0	2	5	0	0.751324	0	0	0	0
20	1	73	163	62	23.3355	0	0	0	0	0	0	1	0	0	0	0	0	0	0	3	3	1.82	2.50731	0.725878	2.39	3.30787	0.72252	0	2	4	0	0.573061	1	2	1	2
21	0	70	154	54	22.7694	0	0	1	0	0	0	0	0	0	0	0	0	0	0	3	3	1.98	1.95168	1.01451	2.45	2.89086	0.8475	0	2	3	0	0.854327	0	0	0	0
22	0	64	156	60	24.6548	0	0	0	0	0	0	0	0	0	0	0	0	0	0	2	2	1.96	2.12742	0.921305	2.34	3.12777	0.748136	0	2	5	0	0.678857	0	0	0	0
23	0	65	162	62	23.6244	0	0	1	1	0	0	0	0	0	0	DM	0	0	0	2	3	1.46	2.28015	0.640308	2.14	3.40925	0.627705	0	1	4	0	0.505507	1	8	1	8
24	0	64	165	90	33.0579	0	0	1	0	0	0	0	0	0	1	0	0	0	0	2	2	2.1	2.39253	0.877732	2.75	3.59619	0.764697	0	1	2	0	0.785339	0	0	0	0
25	0	57	162	55.5	21.1477	0	0	0	1	0	0	0	0	0	0	DM	0	0	0	1	2	1.59	2.46602	0.644763	2.52	3.62096	0.695947	0	2	1	0	0.610828	0	0	0	0
26	1	57	176	77.5	25.0194	1	1	0	0	0	0	0	0	0	0	0	0	0	0	1	1	3.62	3.52215	1.02778	4.79	4.4281	1.08173	0	2	5	0	0.757312	1	16	1	16
27	0	39	155	61	25.3902	0	0	1	0	0	0	0	0	0	0	0	0	0	0	0	0	2.09	2.64721	0.78951	2.52	3.62834	0.694533	0	2	3	0	0.664851	0	0	0	0
28	0	67	162	49.5	18.8615	0	0	1	0	0	0	0	0	0	0	0	0	0	0	2	2	2.55	2.23636	1.14025	3.38	3.35675	1.00693	0	2	5	0	0.840181	0	0	0	0
29	0	61	158	54	21.6311	0	0	0	0	0	0	0	0	0	0	peripheral vascular disease	0	0	0	2	3	2.38	2.25155	1.05705	2.94	3.30385	0.889872	0	2	5	0	0.778879	0	0	0	0
30	1	58	174	80	26.4236	1	1	1	0	0	0	0	0	0	0	0	0	0	0	1	1	3.78	3.39829	1.11232	4.47	4.27575	1.04543	0	2	5	0	0.819607	0	0	0	0
31	1	70	178	75	23.6713	0	0	1	1	0	0	0	0	0	0	DM	0	0	0	3	4	3.08	3.1561	0.975889	4.8	4.19084	1.14535	0	2	4	0	0.770439	0	0	0	0
32	1	68	170	75	25.9516	0	0	0	0	0	0	0	0	0	0	0	0	0	0	2	2	2.34	2.90372	0.805862	3.47	3.78526	0.916713	0	2	3	0	0.67862	1	3	1	3
33	1	65	160	75	29.2969	0	0	0	0	0	0	0	0	0	0	0	0	0	0	2	2	2.19	2.60998	0.839088	2.93	3.31873	0.882867	0	2	5	0	0.618275	0	0	0	0
34	0	61	167	65	23.3067	0	0	1	0	0	0	0	0	0	0	0	0	0	0	2	2	1.84	2.52847	0.727712	3.3	3.79211	0.870228	0	1	5	0	0.536209	1	16	1	16
35	1	67	170	62	21.4533	0	0	0	1	0	0	0	0	0	1	DM	colon cancer	0	0	2	5	2.85	2.93296	0.971714	4.15	3.81104	1.08894	0	2	2	0	0.869428	0	0	0	0
36	0	71	160	71	27.7344	0	0	0	0	0	0	0	0	0	0	0	0	0	0	3	3	2.49	2.09594	1.18801	3.25	3.15444	1.03029	0	1	3	0	1.00043	0	0	0	0
37	0	55	161	52	20.061	0	0	0	0	0	0	0	0	0	0	0	thyroid cancer	0	0	1	3	2.07	2.48165	0.834121	2.52	3.61977	0.696177	0	2	1	0	0.79022	0	0	0	0
38	0	56	162	62	23.6244	0	0	0	0	0	0	0	0	1	0	CVD	0	0	0	1	2	2.96	2.48992	1.18879	3.44	3.64841	0.942877	0	1	3	0	1.00109	0	0	0	0
39	0	50	163	69	25.9701	0	1	0	0	0	0	0	0	0	0	0	0	0	0	1	1	2.61	2.66943	0.977738	3.4	3.86254	0.88025	0	2	1	0	0.926278	0	0	0	0
40	0	51	167	66	23.6652	0	0	0	0	0	0	0	0	0	0	0	0	0	0	1	1	2.75	2.78159	0.988642	3.67	4.07661	0.900257	0	2	3	0	0.832541	0	0	0	0
41	0	56	165	59	21.6713	0	0	0	0	0	0	0	0	0	0	0	0	0	0	1	1	2.66	2.58745	1.02804	3.41	3.81883	0.892943	0	2	2	0	0.919825	0	0	0	0
42	0	39	170	72	24.9135	0	0	0	0	0	0	0	0	0	0	0	0	0	0	0	0	3.07	3.21209	0.955763	3.72	4.56585	0.814744	0	2	5	0	0.704247	0	0	0	0
43	0	43	165	60	22.0386	0	0	0	0	0	0	0	0	0	0	0	0	0	0	0	0	2.97	2.91939	1.01734	3.69	4.1592	0.887191	0	2	3	0	0.856705	0	0	0	0
44	0	63	165	62	22.7732	0	0	1	0	0	0	0	0	0	0	0	0	0	0	2	2	2.79	2.41581	1.15489	3.4	3.62403	0.938182	0	2	3	0	0.97254	0	0	0	0
45	0	44	160	57	22.2656	0	0	0	0	0	0	0	0	0	0	0	0	0	0	0	0	2.41	2.71395	0.888006	3.07	3.83298	0.800944	0	2	3	0	0.747795	0	0	0	0
46	0	63	160	68	26.5625	0	0	0	1	0	0	0	0	0	0	DM	0	0	0	2	3	1.71	2.26507	0.754945	2.55	3.35692	0.759624	0	2	3	0	0.635743	0	0	0	0
47	1	63	170	70	24.2215	1	0	0	0	0	0	0	0	0	0	0	0	0	0	2	2	2.22	3.05854	0.725837	3.62	3.90736	0.926456	0	2	3	0	0.611231	1	18	0	0
48	0	63	150	46	20.4444	0	0	0	1	0	0	0	0	0	1	DM	0	0	0	2	3	1.7	1.97876	0.859124	2.16	2.85893	0.755527	0	2	3	0	0.723473	0	0	0	0
49	0	77	158	72	28.8415	0	0	1	0	0	0	0	0	0	1	0	0	0	0	3	3	2	1.92956	1.03651	2.65	2.92752	0.905204	0	2	3	0	0.872847	0	0	0	0
50	1	58	170	54	18.6851	0	1	0	0	0	0	0	0	0	0	0	0	0	0	1	1	3.65	3.22348	1.13232	4.41	4.03535	1.09284	0	2	5	0	0.834339	0	0	0	0
51	0	68	160	55	21.4844	0	0	0	0	0	0	0	0	0	0	0	0	0	0	2	2	1.69	2.15574	0.783952	2.51	3.22934	0.77725	0	2	2	0	0.701431	0	0	0	0
52	0	53	156	59	24.2439	0	0	0	0	0	0	0	0	0	0	connective tissue disease (SLE)	0	0	0	1	2	1.91	2.36819	0.806524	2.45	3.39357	0.721953	0	2	1	0	0.764075	0	0	0	0
53	0	49	165	55	20.202	0	0	0	0	0	0	0	0	0	0	0	0	0	0	0	0	2.47	2.76487	0.893351	3.36	4.01089	0.837718	0	2	4	0	0.705277	0	0	0	0
54	0	46	163	69	25.9701	0	0	0	0	0	0	0	0	0	0	0	0	0	0	0	0	2.85	2.77095	1.02853	3.58	3.96498	0.902906	0	2	5	0	0.757862	0	0	0	0
55	0	35	167	46.5	16.6732	0	0	0	0	0	0	0	0	0	0	0	0	0	metastatic breast cancer	0	6	3.05	3.1787	0.959512	3.48	4.41253	0.788664	0	2	5	0	0.707009	0	0	0	0
56	0	63	160	54	21.0938	0	0	0	0	0	0	0	0	0	0	0	0	0	0	2	2	2.56	2.26507	1.13021	2.99	3.35692	0.890697	1	2	3	0	0.951756	0	0	0	0
57	0	64	157	54	21.9076	0	0	0	0	0	0	0	0	0	0	0	0	0	0	2	2	1.04	2.15607	0.482359	1.67	3.1779	0.525505	0	1	5	0	0.355422	0	0	0	0
58	1	63	175	67	21.8776	1	0	0	0	0	0	0	0	0	0	0	0	0	0	2	2	2.82	3.26664	0.863273	3.62	4.19959	0.86199	0	2	3	0	0.726967	1	16	1	16
59	0	26	158	48	19.2277	0	0	0	0	0	0	0	0	0	0	0	0	0	0	0	0	2.65	2.94324	0.900367	3.05	3.82776	0.796812	0	2	3	0	0.758204	0	0	0	0
60	0	45	164	63	23.4236	0	0	0	0	0	0	0	0	0	0	0	0	0	0	0	0	2.65	2.83079	0.936133	3.36	4.05081	0.829463	0	1	5	0	0.689782	0	0	0	0
61	0	65	158	72.5	29.0418	0	0	1	0	0	0	0	0	0	0	0	0	0	0	2	2	2.01	2.16386	0.928896	2.3	3.20364	0.717934	0	1	3	0	0.782229	0	0	0	0
62	1	55	174	68	22.46	0	1	0	0	0	0	0	0	0	0	0	0	0	0	1	1	3.55	3.49647	1.01531	4.89	4.36061	1.1214	0	2	1	0	0.961871	0	0	0	0
63	0	62	152	45	19.4771	0	0	1	0	0	0	0	0	0	0	0	0	0	0	2	2	1.91	2.05625	0.928877	2.41	2.97753	0.809396	0	2	4	0	0.733324	0	0	0	0
64	0	58	164	63	23.4236	0	0	0	0	0	0	0	0	0	0	0	0	0	0	1	1	2.35	2.5059	0.937787	3.02	3.70874	0.814292	0	2	5	0	0.691001	1	18	0	0
65	1	57	169	85	29.7609	1	0	1	0	0	0	0	0	0	0	0	0	0	0	1	1	2.44	3.21206	0.759637	3.6	4.00279	0.899373	0	2	1	0	0.719656	0	0	0	0
66	0	72	155	55	22.8928	0	0	0	0	0	0	0	0	0	0	0	0	0	0	3	3	1.98	1.94217	1.01948	2.55	2.89493	0.880849	0	2	1	0	0.965822	0	0	0	0
67	1	69	174	76	25.1024	0	0	0	0	0	0	0	0	0	1	0	0	0	0	2	2	1.64	3.02761	0.541682	2.85	3.98754	0.714726	0	2	3	0	0.456153	1	18	0	0
68	0	42	159	65	25.711	0	0	0	0	0	0	0	0	0	0	0	0	0	0	0	0	2.76	2.72466	1.01297	3.6	3.81612	0.943367	0	2	5	0	0.7464	0	0	0	0
69	1	58	170	74	25.6055	1	1	0	0	1	0	0	0	0	0	COPD	0	0	0	1	2	2.76	3.22348	0.856218	4.49	4.03535	1.11267	0	2	2	0	0.76609	1	16	1	16
70	1	56	170	80	27.6817	1	0	1	0	0	0	0	0	1	0	CVD	0	0	0	1	2	3.12	3.28753	0.94904	4.15	4.08868	1.015	0	2	5	0	0.699293	0	0	0	0
71	1	59	170	85	29.4118	1	1	0	1	0	0	0	0	0	1	DM	0	0	0	1	2	2.05	3.18863	0.642908	3.81	4.00881	0.950408	0	2	5	0	0.473722	0	0	0	0
72	0	57	160	59	23.0469	0	0	1	0	0	1	0	0	0	0	0	0	0	0	1	1	1.94	2.40271	0.807422	2.38	3.51076	0.677916	0	2	3	0	0.679935	0	0	0	0
73	1	63	172	81	27.3797	1	1	0	0	0	0	0	0	0	0	0	0	0	0	2	2	2.04	3.14086	0.649504	4.13	4.02274	1.02666	1	2	3	0	0.546951	1	18	0	0
74	1	61	173	83	27.7323	0	0	1	0	0	0	0	0	0	0	0	0	0	0	2	2	3.02	3.24957	0.929353	3.69	4.13607	0.892151	0	2	2	0	0.831526	0	0	0	0
75	0	51	155	52	21.6441	0	0	0	0	0	0	0	0	0	0	0	0	0	0	1	1	2.48	2.37949	1.04224	2.94	3.38629	0.868208	0	2	3	0	0.877674	0	0	0	0
76	0	68	155	77.5	32.2581	0	0	1	0	0	0	0	0	0	0	0	0	0	0	2	2	2.52	2.0171	1.24932	3.09	2.98406	1.0355	0	2	3	0	1.05206	0	0	0	0
77	0	65	162	65	24.7676	0	0	0	0	0	0	0	0	0	0	0	0	0	0	2	2	2.65	2.28015	1.1622	2.87	3.40925	0.841828	0	1	4	0	0.917529	0	0	0	0
78	0	48	165	61	22.4059	0	0	0	0	0	0	0	0	0	0	0	0	0	0	0	0	2.3	2.78871	0.824753	3.32	4.03629	0.822537	0	2	3	0	0.694529	0	0	0	0
79	1	45	176	94	30.3461	0	0	1	0	0	0	0	0	0	0	0	0	0	0	0	0	4.19	3.89004	1.07711	5.06	4.76653	1.06157	0	2	5	0	0.79366	1	16	1	16
80	0	61	167	68	24.3824	0	0	0	0	0	0	0	0	0	0	0	0	0	0	2	2	2.56	2.52847	1.01247	3.15	3.79211	0.830672	0	2	5	0	0.74603	0	0	0	0
81	0	60	151	45	19.736	0	0	0	0	0	0	0	0	0	0	0	0	0	0	2	2	1.92	2.06763	0.928599	2.47	2.97423	0.830466	0	2	3	0	0.781978	1	3	1	3
82	0	56	156	64	26.2985	0	0	1	0	1	0	0	0	0	0	COPD	thyroid cancer	0	0	1	4	1.78	2.30074	0.773665	2.68	3.32141	0.806885	0	1	3	0	0.651507	0	0	0	0
83	0	53	160	53	20.7031	0	0	1	0	0	0	0	0	0	0	0	0	0	0	1	1	3.07	2.49712	1.22942	3.93	3.61422	1.08737	0	2	5	0	0.905887	0	0	0	0
84	1	66	176	63	20.3383	1	1	0	0	0	0	1	0	0	0	0	0	0	0	2	2	3.05	3.20843	0.950622	4.46	4.17858	1.06735	0	1	4	0	0.750491	0	0	0	0
85	1	52	173	68	22.7204	1	1	0	0	0	0	0	0	0	0	0	0	0	0	1	1	4.03	3.54647	1.13634	5.08	4.37838	1.16025	0	3	5	0	0.837304	1	18	0	0
86	1	67	180	57	17.5926	1	0	0	0	0	0	0	0	0	0	0	0	0	0	2	2	3.85	3.33945	1.15288	5.18	4.39346	1.17903	0	2	2	0	1.03153	0	0	0	0
87	0	72	161	74.5	28.7412	0	0	1	0	0	0	0	0	0	0	0	0	0	0	3	3	2.13	2.10292	1.01288	2.79	3.18183	0.876853	0	2	4	0	0.799639	0	0	0	0
88	0	29	159	46	18.1955	0	0	0	0	0	0	0	0	0	0	0	0	0	0	0	0	2.99	2.95327	1.01244	3.59	3.90757	0.91873	0	2	1	0	0.959151	0	0	0	0
89	1	67	178	70	22.0932	0	0	0	0	0	1	0	0	0	0	0	0	0	0	2	2	2.77	3.25579	0.850792	4.74	4.273	1.10929	0	2	3	0	0.716456	1	16	1	16
90	0	42	162	51	19.433	0	0	0	0	0	0	0	0	0	0	0	0	0	0	0	0	2.99	2.83341	1.05527	3.67	3.99779	0.918007	0	2	4	0	0.833104	0	0	0	0
91	0	56	165	64	23.5078	0	0	0	0	0	0	0	0	0	0	0	0	0	0	1	1	2.38	2.58745	0.919825	3.13	3.81883	0.819622	0	2	5	0	0.677766	0	0	0	0
92	0	68	160	73	28.5156	0	0	1	1	0	0	0	0	0	0	DM,peripheral vascular disease, connective tissue disease	0	0	0	2	5	2.1	2.15574	0.974142	2.79	3.22934	0.863955	0	1	7	0	0.615247	1	18	0	0
93	1	62	166	64	23.2254	1	1	0	0	0	0	0	0	0	0	0	0	0	0	2	2	2.14	2.92943	0.730517	3.39	3.70733	0.914406	0	2	3	0	0.615172	0	0	0	0
94	0	74	160	74	28.9062	0	0	1	0	0	0	0	0	0	0	0	0	0	0	3	3	1.96	2.03568	0.962821	2.69	3.087	0.871397	0	2	5	0	0.709447	0	0	0	0
95	0	57	165	61	22.4059	0	0	1	0	0	0	0	0	0	1	0	0	0	0	1	1	2.53	2.56261	0.987273	3.34	3.79011	0.881242	0	2	5	0	0.727465	0	0	0	0
96	0	50	156	48	19.7239	0	0	0	0	0	0	0	0	0	0	0	0	0	0	1	1	2.83	2.43502	1.16221	3.35	3.46292	0.96739	0	2	2	0	1.03987	0	0	0	0
97	0	62	163	56	21.0772	0	0	0	0	0	0	0	0	0	0	0	0	0	0	2	2	2.49	2.38019	1.04614	3.13	3.54286	0.883467	0	2	5	0	0.770837	0	0	0	0
98	0	43	165	65	23.8751	0	0	0	0	0	0	0	0	0	0	0	0	0	0	0	0	3.08	2.91939	1.05502	3.81	4.1592	0.916043	0	2	4	0	0.832907	0	0	0	0
99	1	66	170	65	22.4913	1	0	0	0	0	0	0	0	0	0	0	0	0	0	2	2	4.03	2.96542	1.359	4.56	3.83309	1.18964	0	2	3	0	1.14442	0	0	0	0
100	0	64	157	67	27.1816	0	0	0	0	0	0	0	0	0	0	0	0	0	0	2	2	2.61	2.15607	1.21054	3.22	3.1779	1.01325	0	2	3	0	1.0194	0	0	0	0
101	0	54	158	68	27.2392	0	0	0	0	0	0	0	0	0	0	0	0	0	0	1	1	2.47	2.40891	1.02536	3.11	3.47679	0.894504	0	2	4	0	0.809495	0	0	0	0
102	0	75	165	75	27.5482	1	0	1	0	0	0	0	0	0	0	0	0	0	0	3	3	1.69	2.15229	0.78521	2.07	3.3064	0.626059	0	2	5	0	0.578576	0	0	0	0
103	1	53	163	74	27.852	0	0	1	0	0	0	0	0	0	0	0	0	0	0	1	1	3.16	3.07102	1.02898	4.13	3.75503	1.09986	0	2	3	0	0.866505	1	18	0	0
104	1	60	180	81	25	0	0	1	1	0	0	0	0	0	1	DM	0	0	0	2	3	3.42	3.59484	0.951363	4.36	4.59553	0.948749	0	2	5	0	0.701004	1	16	1	16
105	0	74	157	62.5	25.356	1	0	1	0	0	0	0	0	0	0	0	0	0	0	3	3	1.4	1.95658	0.715533	2.14	2.94499	0.726659	0	2	3	0	0.602554	0	0	0	0
106	0	60	158	59	23.634	0	0	0	0	0	0	0	0	0	0	0	0	0	0	2	2	2.32	2.27342	1.02049	2.87	3.32921	0.862067	0	2	4	0	0.805648	0	0	0	0
107	1	41	169	70	24.5089	0	0	0	0	0	0	0	0	0	0	0	0	0	0	0	0	3.42	3.6404	0.939457	4.38	4.39743	0.996036	0	2	3	0	0.791121	0	0	0	0
108	1	46	168	66	23.3844	0	1	1	0	0	0	0	0	0	0	0	0	0	0	0	0	3.33	3.47724	0.957657	4.29	4.21932	1.01675	0	2	4	0	0.756045	0	0	0	0
109	1	55	174	80	26.4236	0	0	1	0	0	0	0	0	0	0	0	0	0	0	1	1	3.2	3.49647	0.915208	3.97	4.36061	0.910424	0	2	3	0	0.770701	0	0	0	0
110	0	55	162	56	21.3382	0	0	0	0	0	0	0	0	0	0	0	0	0	0	1	1	2.42	2.51404	0.962594	3.05	3.67597	0.829714	0	2	5	0	0.70928	0	0	0	0
111	0	64	156	65	26.7094	0	0	0	0	0	0	0	0	0	0	0	0	0	0	2	2	2.45	2.12742	1.15163	3.37	3.12777	1.07744	0	2	5	0	0.848571	0	0	0	0
112	0	54	158	69	27.6398	0	0	0	1	0	0	0	0	0	0	DM	0	0	0	1	2	2	2.40891	0.830252	2.95	3.47679	0.848484	0	2	2	0	0.742857	0	0	0	0
113	1	67	169	73	25.5593	1	0	0	0	0	0	0	0	0	0	0	0	0	0	2	2	3.01	2.89393	1.04011	4.16	3.75551	1.10771	0	2	3	0	0.87588	0	0	0	0
114	1	33	150	58	25.7778	1	0	0	1	0	0	0	0	0	0	DM	0	0	0	0	1	2.71	2.89475	0.936177	3.17	3.36529	0.941968	0	2	5	0	0.689815	0	0	0	0
115	0	76	150	58	25.7778	0	0	1	0	0	0	0	0	0	0	0	0	0	0	3	3	1.86	1.74758	1.06433	2.52	2.59038	0.97283	0	1	5	0	0.784241	0	0	0	0
116	0	63	161	69	26.6193	0	0	1	0	0	0	0	0	0	0	0	0	0	0	2	2	2.44	2.29481	1.06327	3.05	3.40937	0.894594	0	2	5	0	0.783461	0	0	0	0
117	0	69	160	59	23.0469	0	0	1	0	0	0	0	0	0	1	0	0	0	0	2	2	1.69	2.13492	0.791599	2.34	3.20423	0.730285	1	2	3	0	0.66661	0	0	0	0
118	1	55	178	76	23.9869	0	0	0	0	0	0	0	0	0	0	0	0	0	0	1	1	3.79	3.68167	1.02942	4.8	4.6143	1.04024	0	2	5	0	0.758523	0	0	0	0
119	0	54	165	69	25.3444	0	0	0	0	0	0	0	0	0	0	0	0	0	0	1	1	2.56	2.63779	0.970508	3.84	3.87276	0.99154	0	2	3	0	0.81727	1	2	1	2
120	0	65	161	49.5	19.0965	0	0	1	0	0	0	0	0	0	0	0	0	0	0	2	2	2.28	2.25078	1.01298	3.2	3.35713	0.953196	0	2	3	0	0.853038	0	0	0	0
121	1	45	175	80	26.1224	1	0	0	0	0	0	0	0	0	0	0	0	0	0	0	0	3.42	3.84003	0.890618	4.26	4.69944	0.906492	1	2	3	0	0.749994	0	0	0	0
122	1	55	172	77	26.0276	0	1	1	0	0	0	0	0	0	0	0	0	0	0	1	1	2.43	3.40588	0.713472	3.18	4.23696	0.750537	0	2	2	0	0.63837	0	0	0	0
123	0	64	164	60	22.3081	0	0	0	0	0	0	0	0	1	0	CVD	0	0	0	2	3	1.88	2.36227	0.795845	2.45	3.54221	0.691659	0	2	3	0	0.670185	1	18	0	0
124	0	46	163	64	24.0882	0	0	0	0	0	0	0	0	0	0	0	0	0	0	0	0	2.95	2.77095	1.06462	4.05	3.96498	1.02144	0	1	3	0	0.896518	0	0	0	0
125	1	55	169	66	23.1084	1	1	1	0	0	0	0	0	0	0	0	0	0	0	1	1	3.5	3.27248	1.06953	4.84	4.05547	1.19345	0	2	5	0	0.788072	0	0	0	0
126	0	64	160	65.5	25.5859	0	0	1	0	0	0	0	0	0	0	0	0	0	0	2	2	2.8	2.24324	1.2482	3.7	3.33114	1.11073	0	2	3	0	1.05111	0	0	0	0
127	1	63	168	71	25.1559	0	0	0	0	0	0	0	0	0	0	0	0	0	0	2	2	3.25	2.97744	1.09154	4.56	3.79399	1.2019	0	2	5	0	0.804294	0	0	0	0
128	0	55	163	80	30.1103	0	0	1	1	0	0	0	0	0	0	DM	0	0	0	1	2	2.28	2.54664	0.895296	2.85	3.73268	0.763526	0	2	5	0	0.659692	1	18	0	0
129	0	46	168	75	26.5731	0	0	0	0	0	0	0	0	0	0	0	0	0	0	0	0	2.39	2.95192	0.809644	3.51	4.27453	0.821143	0	2	2	0	0.724418	0	0	0	0
130	1	57	178	85	26.8274	1	0	0	0	0	0	0	0	0	0	0	0	0	0	1	1	2.23	3.6137	0.617097	3.24	4.55436	0.711407	0	2	5	0	0.454703	0	0	0	0
131	1	55	180	87	26.8519	0	0	0	0	0	0	0	0	0	0	0	0	0	0	1	1	3.18	3.77628	0.8421	4.55	4.74438	0.95903	0	2	5	0	0.620494	0	0	0	0
132	1	63	170	63	21.7993	1	1	0	0	0	0	0	0	0	0	0	0	0	0	2	2	3.11	3.05854	1.01683	4.01	3.90736	1.02627	0	2	3	0	0.856274	0	0	0	0
133	1	65	176	65	20.984	0	0	0	1	0	0	0	0	0	0	DM	0	0	0	2	3	3.38	3.24064	1.04301	4.22	4.20688	1.00312	0	2	3	0	0.87832	1	18	0	0
134	0	52	166	59	21.4109	0	0	0	0	0	0	0	0	0	0	0	0	0	0	1	1	2.89	2.72056	1.06228	3.58	3.99048	0.897135	0	2	5	0	0.782734	0	0	0	0
135	0	64	160	47	18.3594	0	0	0	0	0	0	0	0	0	0	0	0	0	0	2	2	2.43	2.24324	1.08326	3.41	3.33114	1.02367	0	1	5	0	0.798189	0	0	0	0
136	0	60	158	62	24.8358	0	0	0	0	0	0	0	0	0	0	0	0	0	0	2	2	2.72	2.27342	1.19643	3.18	3.32921	0.955183	0	2	5	0	0.881582	0	0	0	0
137	0	45	160	61	23.8281	0	0	0	0	0	0	0	0	0	0	0	0	0	0	0	0	2.45	2.68815	0.911406	3.06	3.80944	0.803269	0	2	2	0	0.815469	0	0	0	0
138	1	44	172	73.5	24.8445	0	0	0	0	0	0	0	0	0	0	0	0	0	0	0	0	3.54	3.71629	0.952562	4.49	4.52483	0.992302	0	2	3	0	0.802158	1	18	0	0
139	0	61	161	61.5	23.7259	0	0	0	0	0	0	0	0	0	0	0	0	0	0	2	2	2.58	2.34199	1.10163	3.35	3.46214	0.967611	0	2	3	0	0.927685	0	0	0	0
140	0	59	162	60	22.8624	0	0	0	0	0	0	0	0	0	0	0	0	0	0	1	1	2.58	2.41887	1.06662	3.25	3.56999	0.910366	0	2	2	0	0.95434	0	0	0	0
141	1	61	165	62	22.7732	1	1	0	0	0	0	0	0	0	0	0	0	0	0	2	2	2.88	2.91833	0.986866	4.15	3.67644	1.12881	0	2	5	0	0.727165	0	0	0	0
142	1	77	162	50	19.052	0	0	0	0	0	0	0	0	0	0	0	0	0	0	3	3	2.23	2.37446	0.939162	3.28	3.18152	1.03095	0	2	3	0	0.790873	0	0	0	0
143	1	68	162	55	20.9572	1	0	0	0	0	0	0	0	0	0	0	0	0	0	2	2	2.58	2.60267	0.99129	3.58	3.35746	1.06628	0	2	3	0	0.83477	0	0	0	0
144	0	60	155	52	21.6441	0	0	0	0	0	0	0	0	0	0	0	0	0	0	2	2	2.35	2.18398	1.07602	3.2	3.17414	1.00815	0	2	2	0	0.962753	0	0	0	0
145	1	64	174	72.5	23.9464	1	1	1	1	0	0	0	0	0	0	DM	0	0	0	2	3	2.94	3.19246	0.920921	3.83	4.11244	0.93132	0	2	3	0	0.775512	0	0	0	0
146	0	62	156	59	24.2439	0	0	0	0	0	0	0	0	0	0	0	0	0	0	2	2	2.17	2.17118	0.999456	2.79	3.17632	0.878376	0	3	4	0	0.789044	0	0	0	0
147	0	69	156	52	21.3675	0	0	0	0	0	0	0	0	0	0	0	0	0	0	2	2	2.22	2.02469	1.09646	2.9	3.00861	0.963899	0	1	5	0	0.80792	0	0	0	0
148	1	62	178	74	23.3556	1	1	0	0	0	0	0	0	0	0	0	0	0	0	2	2	2.83	3.43254	0.824463	3.99	4.41041	0.904678	0	2	5	0	0.607499	0	0	0	0
149	1	65	167	63	22.5896	1	0	0	0	0	0	0	0	1	0	CVD	0	0	0	2	3	2.84	2.8765	0.987309	3.07	3.69183	0.831566	0	2	5	0	0.727491	1	16	1	16
150	0	62	168	68	24.093	0	0	0	0	0	0	0	0	0	0	0	0	0	0	2	2	2.41	2.53563	0.950454	3.35	3.81946	0.877088	0	2	3	0	0.800382	1	18	0	0
151	1	37	170	70	24.2215	0	0	0	0	0	0	0	0	0	0	0	0	0	0	0	0	3.34	3.76479	0.887167	4.42	4.5326	0.975158	0	2	4	0	0.700395	0	0	0	0
152	0	62	168	71	25.1559	0	0	0	0	0	0	0	0	0	0	0	0	0	0	2	2	2.54	2.53563	1.00172	3.28	3.81946	0.858761	0	2	3	0	0.843556	0	0	0	0
153	0	54	152	58	25.1039	0	0	0	0	0	0	0	0	0	0	0	0	0	0	1	1	2.98	2.22134	1.34153	3.37	3.15751	1.0673	0	3	3	0	1.12971	0	0	0	0
154	1	64	175	79	25.7959	1	1	1	0	1	0	0	0	0	0	COPD	0	0	0	2	3	2.81	3.23427	0.86882	4.14	4.1715	0.992449	0	1	3	0	0.731638	0	0	0	0
155	0	61	162	74.5	28.3874	0	0	1	0	0	0	0	0	0	0	0	0	0	0	2	2	1.98	2.37256	0.834543	2.54	3.51589	0.722435	0	1	3	0	0.702773	0	0	0	0
156	1	72	165	65	23.8751	1	1	1	0	0	0	0	0	0	0	0	0	0	0	3	3	2.62	2.60385	1.0062	3.86	3.42985	1.12541	0	1	4	0	0.794371	0	0	0	0
157	1	29	170	59	20.4152	0	0	0	0	0	0	0	0	0	0	0	0	0	0	0	0	3.11	3.9415	0.78904	4.28	4.66157	0.918145	0	2	7	0	0.498341	0	0	0	0
158	0	51	156	53	21.7784	0	0	0	0	0	0	0	0	0	0	0	0	0	0	1	1	2.25	2.41175	0.932932	3.27	3.4409	0.950331	0	2	1	0	0.88383	0	0	0	0
159	0	52	162	60	22.8624	0	0	0	0	0	0	0	0	0	0	0	0	0	0	1	1	2.68	2.5851	1.03671	3.7	3.75551	0.985219	0	2	3	0	0.873018	0	0	0	0
160	1	59	172	76	25.6896	0	0	1	0	0	0	0	0	0	0	peripheral vascular disease	0	0	0	1	2	2.78	3.27446	0.848996	3.95	4.12718	0.95707	0	2	4	0	0.67026	0	0	0	0
161	0	20	178	65	20.5151	0	0	0	0	0	0	0	0	0	0	0	0	0	0	0	0	3.68	3.84899	0.956094	4.2	5.07512	0.827566	0	2	3	0	0.805132	0	0	0	0
162	0	62	153	65	27.7671	0	0	0	0	0	0	0	0	0	0	0	0	0	0	2	2	2.43	2.08467	1.16565	3.07	3.02651	1.01437	0	2	3	0	0.9816	1	16	1	16
163	1	69	170	60	20.7612	0	0	0	0	0	0	0	0	0	0	0	0	0	0	2	2	3.34	2.87186	1.16301	3.94	3.76335	1.04694	0	2	2	0	1.04059	0	0	0	0
164	0	72	167	70	25.0995	0	0	0	0	0	0	0	0	1	0	CVD	0	0	0	3	4	1.83	2.27037	0.806037	2.44	3.48509	0.700125	0	2	5	0	0.593922	1	16	1	16
165	1	52	174	62.5	20.6434	0	0	0	0	0	0	0	0	0	0	0	0	0	0	1	1	3.98	3.59319	1.10765	4.76	4.44162	1.07168	0	2	7	0	0.699569	0	0	0	0
166	0	56	168	63	22.3214	0	1	0	0	0	0	0	0	0	0	0	0	0	0	1	1	2.59	2.68693	0.963924	3.5	3.99393	0.876329	0	2	2	0	0.862458	0	0	0	0
167	0	72	165	70	25.7117	0	0	1	0	0	0	0	0	0	0	0	0	0	0	3	3	2.24	2.21381	1.01183	2.94	3.38217	0.869264	0	2	3	0	0.852069	0	0	0	0
168	0	66	158	53	21.2306	0	0	0	0	0	0	0	0	0	0	0	0	0	0	2	2	1.99	2.14298	0.928612	2.62	3.1789	0.824184	0	2	3	0	0.781989	0	0	0	0
169	1	58	173	75	25.0593	1	1	0	0	0	0	0	0	0	0	0	0	0	0	1	1	3.39	3.3541	1.0107	4.62	4.21487	1.09612	0	2	5	0	0.744728	0	0	0	0
170	0	59	152	53	22.9398	0	0	0	0	0	0	0	0	0	0	0	0	0	0	1	1	2.38	2.11676	1.12436	2.75	3.04662	0.902639	0	2	4	0	0.887652	0	0	0	0
171	0	45	165	62	22.7732	0	0	0	0	0	0	0	0	0	0	0	0	0	0	0	0	3.02	2.86706	1.05335	3.88	4.11255	0.943454	0	2	5	0	0.776149	1	18	0	0
172	0	47	157	64	25.9645	0	0	1	0	0	0	0	0	0	0	0	0	0	0	0	0	2.11	2.53728	0.831598	2.65	3.58926	0.738313	0	2	5	0	0.612756	0	0	0	0
173	0	64	168	76	26.9274	0	0	0	1	0	0	0	0	0	0	DM	0	0	0	2	3	2.16	2.48452	0.869383	2.96	3.76108	0.787007	0	2	3	0	0.732112	0	0	0	0
174	0	60	162	60	22.8624	0	0	1	0	0	0	0	0	0	0	0	0	0	0	2	2	2.08	2.39561	0.868256	2.72	3.54288	0.767738	0	2	5	0	0.639768	0	0	0	0
175	1	77	175	60	19.5918	1	0	0	0	1	0	0	0	0	1	COPD	0	0	0	3	4	1.77	2.82936	0.625584	3.3	3.85516	0.855995	0	2	3	0	0.526807	1	16	1	16
176	1	50	180	80	24.6914	1	1	0	0	0	0	0	0	0	0	0	0	0	0	1	1	3.72	3.94886	0.942044	4.91	4.89473	1.00312	0	2	3	0	0.7933	1	18	0	0
177	0	69	150	66	29.3333	0	0	1	1	0	0	0	0	1	0	DM,CVD	0	0	0	2	4	1.43	1.86506	0.76673	1.62	2.72889	0.593648	0	2	5	0	0.564959	1	18	0	0
178	0	56	153	55	23.4952	0	0	0	0	0	0	0	0	0	0	0	0	0	0	1	1	2.4	2.20907	1.08643	3.1	3.16476	0.979537	0	2	3	0	0.914889	0	0	0	0
179	0	66	171	70	23.939	0	0	0	0	0	0	0	0	0	0	0	0	0	0	2	2	2.52	2.52883	0.996508	3.83	3.87004	0.989655	1	2	4	1	0.786717	0	0	0	0
180	0	65	155	55	22.8928	0	0	1	0	0	0	0	0	0	0	0	0	0	0	2	2	1.24	2.07872	0.59652	2.29	3.05442	0.749733	0	1	3	0	0.502333	1	16	1	16
181	0	55	171	60	20.5191	0	0	0	0	0	0	0	0	0	0	0	0	0	0	1	1	2.79	2.81539	0.990983	3.43	4.20527	0.815643	0	2	3	0	0.834512	1	18	0	0
182	0	68	152	59	25.5367	0	0	1	1	0	0	0	0	0	0	DM	0	0	0	2	3	1.71	1.93622	0.883166	2.2	2.84242	0.773989	0	2	4	0	0.697236	0	0	0	0
183	0	46	160	64	25	0	0	0	0	0	0	0	0	0	0	0	0	0	0	0	0	2.1	2.66524	0.787921	2.69	3.78589	0.710534	0	1	5	0	0.580573	1	18	0	0
184	0	47	160	70	27.3438	0	0	0	0	0	0	0	0	0	0	0	0	0	0	0	0	2.69	2.63986	1.01899	3.4	3.76234	0.903693	0	1	2	0	0.91173	0	0	0	0
185	1	61	164	55	20.4491	1	1	0	0	0	0	0	0	0	0	0	0	0	0	2	2	2.85	2.87832	0.990161	3.79	3.62126	1.0466	0	1	5	0	0.729592	1	16	1	16
186	1	57	178	73	23.04	1	0	0	0	0	0	0	0	0	0	0	0	0	0	1	1	3.51	3.6137	0.971304	4.5	4.55436	0.988065	0	2	3	0	0.817941	1	18	0	0
187	0	68	165	62	22.7732	1	0	0	0	0	0	0	0	0	0	0	0	0	0	2	2	1.51	2.29921	0.656746	3.13	3.48629	0.897802	0	2	4	0	0.518484	1	18	0	0
188	0	39	162	52	19.8141	0	0	0	0	0	0	0	0	0	0	0	0	0	0	0	0	2.98	2.90373	1.02627	3.99	4.04983	0.985226	0	2	4	0	0.810211	0	0	0	0
189	0	61	155	60	24.974	0	0	0	0	0	0	0	0	0	0	0	0	0	0	2	2	2.22	2.16296	1.02637	2.9	3.14996	0.920646	0	2	3	0	0.864311	0	0	0	0
190	0	54	155	54	22.4766	0	0	0	0	0	0	0	0	0	0	0	0	0	0	1	1	2.41	2.31413	1.04143	3.06	3.31485	0.923118	0	2	3	0	0.876991	0	0	0	0
191	1	72	170	65	22.4913	1	0	0	0	0	0	0	0	0	0	0	0	0	0	3	3	2.4	2.78648	0.861302	3.34	3.69431	0.904093	0	1	5	0	0.634643	0	0	0	0
192	1	57	176	100	32.2831	1	0	1	0	0	0	0	0	0	0	0	0	0	0	1	1	2.58	3.52215	0.732506	3.17	4.4281	0.715883	0	2	3	0	0.616848	0	0	0	0
193	1	83	175	82	26.7755	0	0	1	0	0	1	0	0	0	0	0	0	0	0	4	4	2.01	2.71833	0.739424	2.95	3.72682	0.79156	0	2	5	0	0.544839	1	18	0	0
194	0	75	160	85	33.2031	0	0	1	0	1	0	0	0	0	0	COPD	0	0	0	3	4	1.26	2.01799	0.624384	2.58	3.0627	0.842394	0	2	5	0	0.460072	1	18	0	0
195	0	39	158	67	26.8386	0	0	0	0	0	0	0	0	0	0	0	0	0	0	0	0	2.25	2.75563	0.816511	2.71	3.80559	0.712111	0	1	1	0	0.773536	0	0	0	0
196	0	72	160	69	26.9531	0	0	1	0	0	0	0	0	1	0	CVD	0	0	0	3	4	1.83	2.07567	0.881644	2.22	3.13289	0.708611	0	2	3	0	0.742437	0	0	0	0
197	0	52	160	65	25.3906	0	0	0	0	0	0	0	0	1	0	CVD	0	0	0	1	2	2.21	2.51873	0.877426	2.95	3.64121	0.81017	0	2	1	0	0.831246	0	0	0	0
198	0	59	168	60	21.2585	0	0	0	0	0	0	0	0	0	0	0	0	0	0	1	1	2.68	2.61025	1.02672	3.72	3.90809	0.951872	0	2	3	0	0.864606	0	0	0	0
199	0	57	166	65	23.5883	0	0	0	0	0	0	0	0	0	0	0	0	0	0	1	1	2.09	2.59524	0.80532	2.41	3.84752	0.626378	0	2	5	0	0.593394	0	0	0	0
200	1	66	168	75	26.5731	1	1	0	0	0	0	0	0	0	0	0	0	0	0	2	2	1.78	2.88679	0.616603	3.1	3.72187	0.832915	0	2	4	0	0.486792	1	16	1	16
201	1	59	174	74	24.4418	1	1	1	1	1	0	0	0	0	0	DM,COPD	0	0	0	1	3	3.6	3.36156	1.07093	5.44	4.24762	1.28072	0	2	3	0	0.901838	0	0	0	0
202	0	61	155	62	25.8065	0	0	0	0	0	0	0	0	0	0	0	0	0	0	2	2	1.78	2.16296	0.822945	2.34	3.14996	0.742866	0	2	2	0	0.736319	0	0	0	0
203	1	56	174	65	21.4692	0	0	1	1	0	0	0	0	0	0	DM	0	0	0	1	2	2.87	3.46582	0.828088	3.64	4.33225	0.840211	0	2	3	0	0.697337	0	0	0	0
204	1	67	165	57	20.9366	1	0	0	1	0	0	0	0	0	0	DM	0	0	0	2	3	2.3	2.74073	0.839193	3.36	3.53823	0.949628	1	2	5	1	0.618353	0	0	0	0
205	1	27	176	69	22.2753	0	0	0	0	0	0	0	0	0	0	0	0	0	0	0	0	3.77	4.32145	0.872392	4.23	5.10798	0.828117	0	2	5	0	0.642815	0	0	0	0
206	1	52	165	72	26.4463	0	0	0	0	0	0	0	0	0	0	0	0	0	0	1	1	3.2	3.18496	1.00472	3.75	3.89183	0.963558	0	2	5	0	0.740321	0	0	0	0
207	0	51	159	59	23.3377	0	0	0	0	0	0	0	0	0	0	0	0	0	0	1	1	2.33	2.50989	0.928329	3.46	3.60791	0.959005	0	2	1	0	0.879469	0	0	0	0
208	1	64	169	65	22.7583	0	0	0	0	0	0	0	0	0	0	0	0	0	0	2	2	2.72	2.98794	0.910328	3.93	3.82467	1.02754	0	1	5	0	0.670768	0	0	0	0
209	1	72	170	65	22.4913	1	1	0	0	0	0	0	0	0	0	0	0	0	0	3	3	2.26	2.78648	0.811059	2.99	3.69431	0.809353	1	2	5	0	0.597622	1	18	0	0
210	0	54	154	49	20.6612	0	0	0	0	0	0	0	0	0	0	0	0	0	0	1	1	2.17	2.28298	0.950511	2.89	3.2619	0.885988	0	2	4	0	0.750404	0	0	0	0
211	0	69	163	55	20.7008	0	0	1	0	0	0	0	0	0	0	0	0	0	0	2	2	1.89	2.2196	0.851506	2.37	3.3558	0.706239	0	2	5	0	0.627426	1	6	1	6
212	0	66	163	75	28.2284	0	0	1	0	0	0	0	0	0	0	0	0	0	0	2	2	2.11	2.28744	0.922429	2.63	3.43512	0.765621	0	2	3	0	0.776782	0	0	0	0
213	0	63	156	49	20.1348	0	0	0	0	1	0	0	0	0	0	COPD	0	0	0	2	3	1.53	2.14812	0.712251	2.48	3.15198	0.786806	0	2	5	0	0.524817	0	0	0	0
214	0	54	160	65	25.3906	0	0	1	0	0	0	0	0	0	0	0	0	0	0	1	1	2.04	2.4732	0.824843	3.19	3.58732	0.889243	0	2	5	0	0.607779	0	0	0	0
215	1	62	175	68	22.2041	1	1	0	0	0	0	0	0	0	0	0	0	0	0	2	2	3.09	3.30257	0.935634	4.14	4.22778	0.979238	0	2	2	0	0.837147	0	0	0	0
216	0	48	153	54	23.0681	0	0	0	0	0	0	0	0	0	0	0	0	0	0	0	0	2.11	2.3809	0.886219	2.62	3.34497	0.783265	0	1	3	0	0.74629	0	0	0	0
217	1	69	175	78	25.4694	1	0	0	1	0	0	0	0	0	0	DM	0	0	0	2	3	3.17	3.06726	1.0335	4.21	4.0448	1.04084	0	2	5	0	0.761523	0	0	0	0
218	1	60	156	74	30.4076	1	0	0	0	0	0	0	0	0	0	0	0	0	0	2	2	2.82	2.5975	1.08566	3.55	3.2189	1.10286	0	2	4	0	0.857099	0	0	0	0
219	1	56	162	58	22.1003	1	1	1	0	0	0	0	0	0	0	0	0	0	0	1	1	3.27	2.94668	1.10972	4.07	3.62658	1.12227	0	2	5	0	0.81769	0	0	0	0
220	1	66	176	77.5	25.0194	0	0	0	0	0	0	0	0	0	0	0	0	0	0	2	2	3.18	3.20843	0.99114	4.41	4.17858	1.05538	0	1	1	0	0.938975	0	0	0	0
221	1	52	176	80	25.8264	1	1	0	0	0	0	0	0	0	0	0	0	0	0	1	1	3.55	3.68766	0.962669	4.97	4.56973	1.08759	1	2	5	0	0.709335	0	0	0	0
222	0	55	153	50	21.3593	0	0	0	0	0	0	0	0	0	0	0	0	0	0	1	1	2.19	2.23046	0.981859	2.72	3.18866	0.853022	0	2	5	0	0.723475	0	0	0	0
223	1	35	183	78	23.2912	0	0	0	0	0	0	0	0	0	0	0	0	0	0	0	0	3.32	4.49669	0.73832	5.63	5.48538	1.02636	0	2	3	0	0.621744	1	16	1	16
224	0	54	164	66.5	24.7249	0	0	0	0	0	0	0	0	0	0	0	0	0	0	1	1	2.57	2.60443	0.98678	3.18	3.81463	0.833633	0	1	2	0	0.882908	0	0	0	0
225	0	53	164	63	23.4236	0	0	0	0	0	0	0	0	0	0	0	0	0	0	1	1	3.1	2.62962	1.17888	3.84	3.84323	0.99916	0	2	5	0	0.868647	0	0	0	0
226	1	55	170	70	24.2215	1	0	0	0	0	0	0	0	0	0	0	0	0	0	1	1	2.54	3.31661	0.765842	3.67	4.11544	0.891763	0	2	3	0	0.644919	0	0	0	0
227	0	49	165	66	24.2424	0	0	0	0	0	0	0	0	0	0	0	0	0	0	0	0	3.03	2.76487	1.09589	3.68	4.01089	0.917501	0	2	4	0	0.865178	0	0	0	0
228	0	45	160	58	22.6562	0	0	0	0	0	0	0	0	0	0	0	0	0	0	0	0	2.7	2.68815	1.00441	3.37	3.80944	0.884645	0	2	3	0	0.845817	0	0	0	0
229	0	70	155	62	25.8065	0	0	1	0	0	0	0	0	0	0	0	0	0	0	3	3	1.98	1.97831	1.00086	2.56	2.93779	0.871404	0	2	2	0	0.895503	0	0	0	0
230	0	42	165	72	26.4463	0	0	0	0	0	0	0	0	0	0	0	0	0	0	0	0	3.14	2.94439	1.06643	3.57	4.18453	0.853142	0	2	5	0	0.785794	1	18	0	0
231	1	58	170	52	17.9931	1	0	0	0	0	0	0	0	0	0	0	0	0	0	1	1	3.15	3.22348	0.977205	3.67	4.03535	0.909462	0	2	3	0	0.82291	0	0	0	0
232	0	68	171	80	27.3588	0	0	0	0	0	0	0	0	0	0	0	0	0	0	2	2	2.4	2.47776	0.968616	3.39	3.8103	0.889694	0	2	3	0	0.815677	0	0	0	0
233	0	54	160	55	21.4844	0	0	0	0	0	0	0	0	0	0	0	0	0	0	1	1	2.55	2.4732	1.03105	3.27	3.58732	0.911543	0	2	1	0	0.976788	0	0	0	0
234	1	69	180	80	24.6914	1	0	1	0	1	0	1	0	0	0	COPD	0	0	0	2	3	3.19	3.26989	0.975569	4.91	4.33848	1.13173	0	1	3	0	0.821532	0	0	0	0
235	0	61	155	55	22.8928	0	0	0	0	0	0	0	0	0	0	0	0	0	0	2	2	2.26	2.16296	1.04486	2.75	3.14996	0.873026	0	2	3	0	0.879884	0	0	0	0
236	1	55	173	75	25.0593	1	1	1	0	0	0	0	0	0	0	0	0	0	0	1	1	3.06	3.45101	0.886697	4.14	4.29852	0.963122	0	2	3	0	0.746692	0	0	0	0
237	0	68	165	88	32.3232	0	0	1	0	0	0	0	0	0	0	0	0	0	0	2	2	2.79	2.29921	1.21346	3.62	3.48629	1.03835	0	2	2	0	1.08573	0	0	0	0
238	1	54	170	69	23.8754	0	0	0	0	0	0	0	0	0	0	0	0	0	0	1	1	3.22	3.34922	0.961417	3.87	4.14227	0.93427	0	2	5	0	0.708412	0	0	0	0
239	1	45	171	83.5	28.5558	0	0	0	0	0	0	0	0	0	0	0	0	0	0	0	0	4.41	3.64361	1.21034	5.09	4.43671	1.14725	0	2	2	0	1.08294	0	0	0	0
240	0	49	158	56	22.4323	0	0	1	0	0	0	0	0	0	0	0	0	0	0	0	0	2.22	2.52496	0.879222	2.64	3.6008	0.733171	0	1	3	0	0.740398	0	0	0	0
241	1	53	170	75	25.9516	1	0	1	1	0	0	0	0	0	0	DM	0	0	0	1	2	3.25	3.3787	0.961908	3.88	4.16916	0.930644	0	2	4	0	0.759401	0	0	0	0
242	0	51	160	55	21.4844	0	0	0	0	0	0	0	0	0	0	0	0	0	0	1	1	3.06	2.54305	1.20328	4.05	3.66463	1.10516	0	1	5	0	0.886626	0	0	0	0
243	0	51	164	61	22.68	0	1	0	0	0	0	0	0	0	0	0	0	0	0	1	1	2.53	2.67799	0.944737	3.26	3.89683	0.836577	0	2	4	0	0.745845	1	18	0	0
244	1	73	177	73	23.3011	0	0	0	0	0	1	0	0	0	0	0	0	0	0	3	3	2.69	3.02322	0.889781	3.91	4.06056	0.962922	0	2	5	0	0.655628	0	0	0	0
245	0	44	155	53	22.0604	0	0	0	0	0	0	0	0	0	0	0	0	0	0	0	0	2.51	2.5394	0.988424	3	3.54185	0.847016	0	2	5	0	0.728312	0	0	0	0
246	1	55	173	77.5	25.8946	1	0	0	0	0	0	0	0	0	0	0	0	0	0	1	1	2.84	3.45101	0.822947	3.54	4.29852	0.823539	0	2	3	0	0.693008	0	0	0	0
247	0	64	160	55	21.4844	0	0	0	0	0	0	0	0	0	0	0	0	0	0	2	2	1.93	2.24324	0.860364	2.22	3.33114	0.666439	0	2	3	0	0.724517	0	0	0	0
248	1	60	174	70	23.1206	1	0	0	0	0	0	0	0	0	0	0	0	0	0	2	2	3.4	3.32848	1.02149	4.2	4.22379	0.994367	0	2	2	0	0.913961	0	0	0	0
249	1	62	170	62	21.4533	0	0	0	1	0	0	0	0	0	0	DM	0	0	0	2	3	2.85	3.09218	0.921679	3.77	3.93359	0.958411	0	2	3	0	0.776151	0	0	0	0
250	0	78	160	62.5	24.4141	0	0	0	0	0	0	0	0	0	0	0	0	0	0	3	3	1.93	1.96381	0.982782	2.66	2.99969	0.886759	1	2	5	0	0.724155	0	0	0	0
251	1	42	183	78	23.2912	1	0	0	0	1	0	0	0	0	0	COPD	0	0	0	0	1	3.82	4.33367	0.881469	5.84	5.33352	1.09496	0	2	3	0	0.74229	0	0	0	0
252	1	36	160	62	24.2188	0	1	0	0	0	0	0	0	0	0	0	0	0	0	0	0	3.01	3.29766	0.912768	3.32	3.91265	0.84853	0	2	5	0	0.672566	0	0	0	0
253	1	50	172	63	21.2953	1	1	0	0	0	0	0	0	0	0	0	0	0	0	1	1	2.69	3.56154	0.755292	3.34	4.37123	0.764087	0	2	1	0	0.71554	0	0	0	0
254	1	83	172	76	25.6896	1	0	0	0	0	0	0	0	0	0	0	0	0	0	4	4	2.28	2.61366	0.872339	2.85	3.56988	0.798345	0	2	5	0	0.642776	1	18	0	0
255	0	55	150	48	21.3333	0	0	0	0	0	0	0	0	0	0	0	0	0	0	1	1	2.06	2.13987	0.962675	2.48	3.03536	0.817035	0	2	1	0	0.912008	0	0	0	0
256	1	54	168	65	23.03	1	1	0	0	0	0	0	0	0	0	0	0	0	0	1	1	2.71	3.26042	0.831182	3.55	4.02208	0.882628	0	2	5	0	0.61245	0	0	0	0
257	0	50	170	70	24.2215	0	0	0	0	0	0	0	0	0	0	0	0	0	0	1	1	2.68	2.91511	0.919349	3.49	4.28853	0.813799	0	1	3	0	0.774188	0	0	0	0
258	1	55	180	90	27.7778	1	1	1	0	0	0	0	0	0	0	0	0	0	0	1	1	3.35	3.77628	0.887118	4.52	4.74438	0.952706	0	2	3	0	0.747046	1	5	1	5
259	0	52	158	57	22.8329	0	0	0	0	0	0	0	0	0	0	0	0	0	0	1	1	2.44	2.45326	0.994596	3.24	3.52902	0.918102	0	2	3	0	0.837555	0	0	0	0
260	0	63	164	60	22.3081	0	0	0	0	0	0	0	0	0	0	0	0	0	0	2	2	1.71	2.38526	0.716904	2.17	3.56963	0.607906	0	1	4	0	0.565977	0	0	0	0
261	0	49	163	59	22.2063	0	0	0	0	0	0	0	0	0	0	0	0	0	0	0	0	2.59	2.69516	0.960981	3.59	3.89102	0.922637	0	2	5	0	0.708091	0	0	0	0
262	1	65	174	82	27.0842	1	0	0	0	1	0	0	0	0	0	COPD	0	0	0	2	3	2.14	3.15762	0.677726	4.13	4.08894	1.01004	0	2	5	0	0.499377	1	18	0	0
263	0	61	157	57.5	23.3275	0	0	0	0	0	0	0	0	0	0	0	0	0	0	2	2	2.43	2.22181	1.0937	3.43	3.25206	1.05472	0	1	5	0	0.805885	0	0	0	0
264	0	56	156	55	22.6003	0	0	0	0	0	0	0	0	0	0	0	0	0	0	1	1	2	2.30074	0.869287	2.83	3.32141	0.852047	0	2	5	0	0.640527	1	18	0	0
265	1	53	176	68	21.9525	1	1	0	0	0	0	0	0	0	0	0	0	0	0	1	1	2.59	3.65558	0.708506	3.63	4.54494	0.798691	0	1	3	0	0.596637	0	0	0	0
266	0	54	160	66	25.7812	0	0	0	0	0	0	0	0	0	0	0	0	0	0	1	1	2.62	2.4732	1.05936	3.19	3.58732	0.889243	0	2	5	0	0.780579	0	0	0	0
267	1	55	172	70	23.6614	0	0	0	0	0	0	0	0	0	0	0	0	0	0	1	1	3.1	3.40588	0.910191	4.07	4.23696	0.960594	0	2	4	0	0.718572	0	0	0	0
268	0	40	168	68	24.093	0	0	0	0	0	0	0	0	0	0	0	0	0	0	0	0	3	3.11009	0.964603	3.83	4.41599	0.867302	0	2	3	0	0.812297	0	0	0	0
269	1	46	176	69	22.2753	0	0	0	0	0	0	0	0	0	0	0	0	0	0	0	0	3.02	3.86466	0.78144	3.08	4.73707	0.650191	0	2	5	0	0.575798	1	5	1	5
270	0	68	160	55	21.4844	0	0	0	0	0	0	0	0	0	0	0	0	0	0	2	2	1.85	2.15574	0.858172	2.42	3.22934	0.74938	0	2	1	0	0.813005	0	0	0	0
271	0	50	160	67	26.1719	0	0	0	0	0	0	0	0	0	0	0	0	0	0	1	1	2.16	2.56759	0.841256	2.98	3.68808	0.808009	0	2	5	0	0.619873	1	16	1	16
272	0	57	163	66.5	25.0292	0	0	1	0	0	0	0	0	0	0	0	0	0	0	1	1	1.91	2.49801	0.76461	2.42	3.67683	0.658175	0	1	5	0	0.563397	0	0	0	0
273	0	63	155	60	24.974	0	0	0	0	0	0	0	0	0	0	0	0	0	0	2	2	1.65	2.11939	0.778527	2.45	3.10195	0.789825	0	2	3	0	0.655602	0	0	0	0
274	0	36	159	53	20.9644	0	0	0	0	0	0	0	0	0	0	0	0	0	0	0	0	2.31	2.85266	0.809772	2.66	3.89859	0.682298	0	1	3	0	0.681913	0	0	0	0
275	1	58	180	77	23.7654	1	1	1	1	0	0	0	0	0	0	DM	0	0	0	1	2	3.41	3.67023	0.929096	4.16	4.65205	0.894229	0	1	4	0	0.733497	0	0	0	0
276	0	55	167	74	26.5338	0	0	0	0	0	0	0	0	0	0	0	0	0	0	1	1	2.26	2.67925	0.843518	3.01	3.96477	0.759187	0	1	1	0	0.799123	0	0	0	0
277	0	57	158	60	24.0346	0	1	1	0	0	0	0	0	0	0	0	0	0	0	1	1	2.4	2.34025	1.02553	2.98	3.40258	0.875805	0	2	5	0	0.755654	0	0	0	0
278	1	40	174	63	20.8086	0	0	0	0	0	0	0	0	0	0	0	0	0	0	0	0	3.23	3.91051	0.82598	4.09	4.74714	0.861571	0	2	3	0	0.695562	0	0	0	0
279	0	49	163	64	24.0882	0	0	0	0	0	0	0	0	0	0	0	0	0	0	0	0	2.73	2.69516	1.01293	3.6	3.89102	0.925207	0	2	1	0	0.959614	0	0	0	0
280	0	56	160	50	19.5312	0	0	0	0	0	0	0	0	0	0	0	0	0	0	1	1	2.1	2.42599	0.865625	2.9	3.53737	0.819819	0	2	3	0	0.728947	0	0	0	0
281	1	57	172	70	23.6614	1	1	1	1	0	0	0	0	0	0	DM	0	0	0	1	2	3.24	3.343	0.96919	4.21	4.18192	1.00671	0	2	3	0	0.81616	0	0	0	0
282	1	68	163	65	24.4646	1	0	0	0	0	0	0	0	0	1	0	0	0	0	2	2	2.46	2.6393	0.932067	3.13	3.40926	0.918087	0	2	5	0	0.686786	0	0	0	0
283	0	58	162	75	28.578	0	0	0	0	0	0	0	0	0	0	0	0	0	0	1	1	2.31	2.44234	0.945815	2.86	3.59723	0.795057	0	1	3	0	0.796476	0	0	0	0
284	0	54	164	55	20.4491	0	0	0	0	0	0	0	0	0	0	0	0	0	0	1	1	2.05	2.60443	0.78712	2.22	3.81463	0.58197	0	2	5	0	0.579983	0	0	0	0
285	1	73	170	83	28.7197	0	0	1	0	0	0	0	0	0	1	0	0	0	0	3	3	1.82	2.75852	0.659775	2.84	3.67269	0.773276	0	1	5	0	0.48615	1	16	1	16
286	1	55	185	80	23.3747	1	1	0	1	0	0	0	0	0	0	DM	0	0	0	1	2	3.66	4.01869	0.910745	5.1	5.07908	1.00412	0	1	2	0	0.814877	1	16	1	16
287	0	67	165	60	22.0386	0	0	0	1	0	0	0	0	0	0	DM	0	0	0	2	3	2.25	2.32395	0.968177	3.02	3.51355	0.85953	0	2	3	0	0.815307	0	0	0	0
288	0	65	175	65	21.2245	0	0	0	0	0	0	0	0	0	0	0	0	0	0	2	2	2.67	2.68013	0.99622	3.94	4.1311	0.95374	0	2	1	0	0.943788	0	0	0	0
289	0	60	166	66	23.9512	0	0	0	0	0	0	0	0	0	0	0	0	0	0	2	2	2.22	2.52113	0.880557	2.93	3.76454	0.778315	0	2	1	0	0.834212	0	0	0	0
290	0	64	152	83	35.9245	0	0	0	0	0	0	0	0	0	0	0	0	0	0	2	2	1.64	2.0148	0.813977	2	2.93202	0.682123	0	2	2	0	0.728295	0	0	0	0
291	0	58	152	65	28.1337	0	0	0	0	0	0	0	0	0	0	0	0	0	0	1	1	1.25	2.1373	0.584849	2.24	3.06987	0.729673	0	2	5	0	0.430942	0	0	0	0
292	0	76	155	50	20.8117	0	0	0	0	0	0	0	0	0	1	0	0	0	0	3	3	1.67	1.87178	0.892199	2.25	2.81057	0.800548	0	2	4	0	0.704367	0	0	0	0
293	1	70	165	50	18.3655	1	1	0	0	0	0	0	0	0	0	0	0	0	0	3	3	2.53	2.6568	0.952272	3.31	3.4702	0.953836	0	2	5	0	0.701674	1	18	0	0
294	0	71	160	60	23.4375	0	0	0	0	0	0	0	0	0	0	0	0	0	0	3	3	1.22	2.09594	0.582078	1.8	3.15444	0.570624	0	2	5	0	0.428899	0	0	0	0
295	1	29	180	77	23.7654	0	0	0	0	0	0	0	0	0	0	0	0	0	0	0	0	3.84	4.48777	0.85566	4.54	5.37397	0.844813	0	2	5	0	0.630486	0	0	0	0
296	0	50	162	65	24.7676	0	0	0	1	0	0	0	0	0	0	DM	0	0	0	1	2	2.11	2.63525	0.800682	2.76	3.80385	0.72558	0	2	2	0	0.7164	0	0	0	0
297	0	56	168	80	28.3447	0	0	1	0	0	0	0	0	0	0	0	0	0	0	1	1	3.09	2.68693	1.15001	3.57	3.99393	0.893856	0	2	2	0	1.02896	0	0	0	0
298	1	58	169	60	21.0077	1	0	0	0	0	0	0	0	0	0	0	0	0	0	1	1	2.2	3.18058	0.691697	2.83	3.97655	0.711672	0	2	5	0	0.509672	1	16	1	16
299	1	61	183	85	25.3815	0	0	0	0	0	0	0	0	0	0	0	0	0	0	2	2	2.88	3.69185	0.780096	4	4.75674	0.840912	0	2	3	0	0.656923	0	0	0	0
300	0	62	162	71	27.0538	0	0	0	0	0	0	0	0	0	0	0	0	0	0	2	2	2.1	2.34971	0.893726	2.95	3.48903	0.845508	0	1	1	0	0.846687	0	0	0	0
301	0	50	163	73	27.4756	0	0	0	0	0	0	0	0	0	0	0	0	0	0	1	1	2.11	2.66943	0.790432	2.91	3.86254	0.75339	0	2	4	0	0.624025	0	0	0	0
302	0	60	158	55	22.0317	0	0	0	0	0	0	0	0	0	0	0	0	0	0	2	2	1.87	2.27342	0.822548	2.54	3.32921	0.762945	0	2	2	0	0.735964	0	0	0	0
303	0	71	160	80	31.25	0	0	1	0	0	0	0	0	0	1	0	0	0	0	3	3	2.11	2.09594	1.00671	2.55	3.15444	0.808385	0	2	5	0	0.741785	0	0	0	0
304	1	76	170	50	17.301	1	1	0	0	0	0	0	0	0	1	0	0	0	0	3	3	2.96	2.6761	1.10609	3.07	3.60824	0.850831	0	2	5	0	0.815012	1	18	0	0
305	0	34	162	59	22.4813	0	0	0	0	0	0	0	0	0	0	0	0	0	0	0	0	3.2	3.00189	1.06599	3.22	4.09777	0.785793	0	1	4	0	0.841575	0	0	0	0
306	0	46	174	68	22.46	0	1	1	0	0	0	0	0	0	0	0	0	0	0	0	0	3.25	3.17698	1.02298	4.36	4.66451	0.934717	0	2	5	0	0.753778	0	0	0	0
307	0	62	158	57	22.8329	0	0	0	1	0	0	0	0	0	0	DM	0	0	0	2	3	2.31	2.22987	1.03593	3.11	3.27861	0.948574	0	2	5	0	0.763319	0	0	0	0
308	0	43	163	62.5	23.5237	0	0	0	0	0	0	0	0	0	0	0	0	0	0	0	0	2.74	2.84578	0.962828	3.33	4.03489	0.825301	0	2	3	0	0.810802	0	0	0	0
309	0	53	165	62	22.7732	0	0	0	0	0	0	0	0	0	0	0	0	0	0	1	1	2.44	2.66331	0.916155	3.4	3.9018	0.871393	0	2	5	0	0.675061	0	0	0	0
310	1	53	166	72	26.1286	0	0	0	0	0	0	0	0	0	0	0	0	0	0	1	1	3.02	3.20087	0.943494	4.31	3.92934	1.09688	0	2	5	0	0.695206	0	0	0	0
311	0	54	170	72.5	25.0865	0	0	0	0	0	0	0	0	0	0	0	0	0	0	1	1	2.36	2.80794	0.840474	3.24	4.17137	0.776723	0	2	3	0	0.707768	0	0	0	0
312	1	65	168	75	26.5731	1	1	1	1	0	0	0	0	0	1	DM	0	0	0	2	3	2.15	2.91577	0.73737	3.21	3.74708	0.856667	0	2	5	0	0.543326	1	1	1	1
313	0	48	160	62	24.2188	0	0	0	0	0	0	0	0	0	0	0	0	0	0	0	0	2.08	2.6147	0.795503	2.82	3.7388	0.754253	0	2	4	0	0.628028	0	0	0	0
314	0	41	158	49	19.6283	0	0	0	0	0	0	0	0	0	0	0	0	0	0	0	0	2.68	2.7119	0.988238	3.59	3.77184	0.951789	0	2	3	0	0.8322	0	0	0	0
315	1	55	176	84	27.1178	1	1	0	0	0	0	0	0	0	0	0	0	0	0	1	1	2.9	3.5884	0.808159	3.83	4.48638	0.853695	0	2	1	0	0.765624	0	0	0	0
316	1	74	163	64	24.0882	1	1	1	1	0	0	0	0	0	1	DM	0	0	0	3	4	1.97	2.48212	0.793678	2.68	3.28845	0.814972	0	2	3	0	0.66836	1	18	0	0
317	0	56	164	64	23.7954	0	0	1	0	0	0	0	0	0	0	0	0	0	0	1	1	2.34	2.55472	0.915951	2.92	3.76151	0.776284	0	2	5	0	0.674911	0	0	0	0
318	0	68	165	63	23.1405	0	0	1	1	0	0	0	0	0	0	DM	0	0	0	2	3	2.11	2.29921	0.917705	2.59	3.48629	0.74291	0	2	3	0	0.772804	0	0	0	0
319	0	57	155	52	21.6441	0	0	1	0	0	0	0	0	0	0	0	0	0	0	1	1	1.81	2.24818	0.805097	2.47	3.2441	0.761381	0	2	3	0	0.677976	0	0	0	0
320	0	55	161	51	19.6752	0	0	0	0	0	0	0	0	0	0	0	0	0	0	1	1	2.25	2.48165	0.906653	3.09	3.61977	0.853646	0	2	1	0	0.858934	0	0	0	0
321	0	73	155	70	29.1363	1	0	0	0	0	0	0	0	0	0	0	0	0	0	3	3	1.44	1.92338	0.748683	1.89	2.87224	0.658023	0	2	4	0	0.591066	0	0	0	0
322	0	54	158	58.5	23.4337	0	0	0	0	0	0	0	0	0	0	0	0	0	0	1	1	2.19	2.40891	0.909126	2.66	3.47679	0.765074	0	2	5	0	0.669882	0	0	0	0
323	0	53	165	59	21.6713	0	0	0	0	0	0	0	0	0	0	0	0	0	0	1	1	2.33	2.66331	0.874853	3.04	3.9018	0.779128	0	1	2	0	0.782763	0	0	0	0
324	0	66	160	58	22.6562	0	0	1	0	0	0	0	0	0	0	0	0	0	0	2	2	1.71	2.20018	0.777211	2.13	3.27997	0.649397	0	2	2	0	0.695399	0	0	0	0
325	1	60	158	60	24.0346	1	1	0	0	0	0	0	0	0	0	0	0	0	0	2	2	3.2	2.67374	1.19683	4.12	3.32255	1.24001	0	2	5	0	0.881872	1	18	0	0
326	1	45	173	81	27.0641	0	1	0	0	1	0	0	0	0	0	COPD	0	0	0	0	1	2.75	3.7411	0.735079	4.13	4.56694	0.904325	0	1	4	0	0.580325	0	0	0	0
327	0	74	156	56	23.0112	0	0	0	0	0	0	0	0	0	0	0	0	0	0	3	3	1.83	1.93058	0.947902	2.29	2.89854	0.790054	0	2	3	0	0.798233	0	0	0	0
328	0	61	170	74	25.6055	0	0	0	0	0	0	0	0	0	0	0	0	0	0	2	2	3.02	2.62451	1.15069	3.67	3.96388	0.925862	0	2	2	0	1.02956	0	0	0	0
329	0	58	168	54	19.1327	0	0	1	0	0	0	0	0	0	0	0	0	0	0	1	1	2.46	2.63558	0.93338	3.19	3.93791	0.810075	0	2	4	0	0.736879	0	0	0	0
330	0	67	158	68	27.2392	1	0	0	0	0	0	0	0	0	0	0	0	0	0	2	2	1.86	2.1223	0.876407	2.93	3.1543	0.92889	0	2	3	0	0.738027	0	0	0	0
331	0	43	160	48	18.75	0	0	0	0	0	0	0	0	0	0	0	0	0	0	0	0	3.1	2.73722	1.13254	3.55	3.85264	0.921445	0	2	3	0	0.953715	0	0	0	0
332	0	40	166	60	21.7738	0	0	0	0	0	0	0	0	0	0	0	0	0	0	0	0	3.11	3.03307	1.02536	3.49	4.28635	0.814213	0	2	3	0	0.863465	0	0	0	0
333	1	34	168	65	23.03	0	0	0	0	0	0	0	0	0	0	0	0	0	0	0	0	3.65	3.72185	0.980695	4.42	4.45011	0.993234	0	2	3	0	0.825849	0	0	0	0
334	1	53	172	63	21.2953	1	0	0	0	0	0	0	0	0	0	0	0	0	0	1	1	3.35	3.46964	0.965519	4.28	4.29227	0.997142	0	2	5	0	0.711435	0	0	0	0
335	1	73	165	65	23.8751	0	0	1	0	0	0	0	0	0	0	0	0	0	0	3	3	2.34	2.57771	0.907781	3.22	3.40978	0.944343	0	2	2	0	0.812225	0	0	0	0
336	0	40	158	56	22.4323	0	0	0	0	0	0	0	0	0	0	0	0	0	0	0	0	2.55	2.73506	0.932338	3.48	3.79067	0.918044	0	2	5	0	0.686986	1	16	1	16
337	1	56	172	86	29.0698	0	0	0	0	0	0	0	0	0	0	0	0	0	0	1	1	3.88	3.37602	1.14928	4.56	4.20941	1.08329	0	2	3	0	0.967818	0	0	0	0
338	0	64	162	64	24.3865	0	0	0	0	0	0	0	0	0	0	0	0	0	0	2	2	1.77	2.30235	0.768779	2.19	3.4357	0.637424	0	2	1	0	0.728317	0	0	0	0
339	0	65	153	54	23.0681	0	0	1	0	0	0	0	0	0	0	0	0	0	0	2	2	1.96	2.02296	0.968878	2.66	2.9573	0.899469	0	2	5	0	0.71391	0	0	0	0
340	1	63	164	65	24.1672	0	0	1	0	0	0	0	0	0	0	0	0	0	0	2	2	2.14	2.81889	0.759164	2.95	3.5732	0.82559	0	2	5	0	0.559384	0	0	0	0
341	0	60	156	61.5	25.2712	0	0	1	0	0	0	0	0	0	0	0	0	0	0	2	2	2.15	2.21359	0.971275	2.91	3.22534	0.902231	0	1	1	0	0.920155	0	0	0	0
342	1	55	160	68	26.5625	0	0	0	0	0	0	0	0	0	0	0	0	0	0	1	1	3.28	2.89006	1.13492	4.03	3.53923	1.13867	0	1	4	0	0.895992	0	0	0	0
343	0	85	150	46	20.4444	0	0	1	1	0	0	0	0	0	0	DM	0	0	0	4	5	1.52	1.67444	0.907767	1.9	2.43018	0.781834	0	4	2	0	0.812212	1	18	0	0
344	0	65	165	60	22.0386	0	0	0	0	0	0	0	0	0	0	0	0	0	0	2	2	2.3	2.36946	0.970685	3.13	3.5685	0.877119	0	2	4	0	0.76633	0	0	0	0
345	1	60	168	58	20.5499	1	1	0	0	0	0	0	0	0	0	0	0	0	0	2	2	2.67	3.07355	0.868703	3.56	3.87066	0.919741	0	2	5	0	0.640097	1	18	0	0
346	0	48	170	68	23.5294	0	0	0	0	0	0	0	0	0	0	0	0	0	0	0	0	3.11	2.96859	1.04763	3.72	4.34751	0.855663	0	2	3	0	0.882219	0	0	0	0
347	0	58	158	50	20.0288	0	0	1	0	0	0	0	0	0	0	0	0	0	0	1	1	2.31	2.31777	0.996646	3.05	3.38028	0.902292	0	2	5	0	0.734371	0	0	0	0
348	0	61	162	61	23.2434	0	0	0	0	0	0	0	0	0	0	0	0	0	0	2	2	2.64	2.37256	1.11272	3.44	3.51589	0.978416	0	1	2	0	0.995595	0	0	0	0
349	0	83	160	67	26.1719	0	0	0	0	1	0	0	0	0	0	COPD	0	0	0	4	5	1.18	1.9158	0.615931	1.96	2.89387	0.677294	0	2	5	0	0.453844	1	18	0	0
350	1	63	175	104	33.9592	0	1	1	1	0	1	0	0	0	0	DM	0	0	0	2	3	2.28	3.26664	0.697965	3.31	4.19959	0.788173	0	2	5	0	0.51429	1	18	0	0
351	0	52	171	76	25.9909	0	0	0	0	0	0	0	0	0	0	0	0	0	0	1	1	2.66	2.89497	0.918836	3.7	4.29627	0.861212	0	2	5	0	0.677037	0	0	0	0
352	0	61	152	60	25.9695	0	0	1	0	0	0	0	0	1	0	CVD	0	0	0	2	3	1.96	2.07624	0.944016	2.19	3.00045	0.72989	0	2	5	0	0.695591	0	0	0	0
353	0	63	159	65	25.711	0	0	0	0	0	0	0	0	0	0	0	0	0	0	2	2	2.69	2.23553	1.2033	3.28	3.30496	0.992447	0	2	2	0	1.07663	0	0	0	0
354	1	54	180	81	25	1	1	0	0	0	0	0	0	0	0	0	0	0	0	1	1	3.7	3.81341	0.970261	4.87	4.77531	1.01983	0	2	5	0	0.714929	0	0	0	0
355	1	81	174	70	23.1206	1	0	1	0	0	0	0	0	0	0	0	0	0	0	4	4	2.38	2.68959	0.884892	3.63	3.71471	0.977196	1	2	4	0	0.698599	1	18	0	0
356	0	55	166	60	21.7738	0	0	0	0	0	0	0	0	0	0	0	0	0	0	1	1	2.64	2.64577	0.997819	3.49	3.90596	0.893506	0	2	2	0	0.892785	0	0	0	0
357	1	70	170	63	21.7993	1	0	0	0	1	0	0	0	0	0	COPD,ulcear disease	0	0	0	3	5	1.44	2.84315	0.50648	2.78	3.73776	0.74376	0	2	2	0	0.453166	0	0	0	0
358	0	49	163	72	27.0993	0	0	1	0	0	0	0	0	0	0	0	0	0	0	0	0	2.58	2.69516	0.95727	3.22	3.89102	0.827546	0	2	1	0	0.906888	0	0	0	0
359	0	47	155	56	23.3091	0	0	0	0	0	0	0	0	0	0	0	0	0	0	0	0	1.2	2.47008	0.485815	1.49	3.47658	0.428583	0	2	9	0	0.255692	0	0	0	0
360	1	61	169	87	30.4611	1	0	1	0	0	0	0	0	0	1	0	0	0	0	2	2	2.24	3.08146	0.726928	3.33	3.90221	0.853362	0	1	5	0	0.535631	0	0	0	0
361	0	67	160	65	25.3906	0	0	1	0	0	0	0	0	0	0	0	0	0	0	2	2	2.34	2.17894	1.07392	3.21	3.25458	0.986302	0	2	3	0	0.904351	0	0	0	0
362	1	71	172	60	20.2812	1	0	0	0	0	0	0	0	0	0	0	0	0	0	3	3	2.75	2.89045	0.951409	3.8	3.82573	0.993274	0	2	3	0	0.801187	0	0	0	0
363	0	68	156	52	21.3675	0	0	1	1	0	0	0	0	0	0	DM	0	0	0	2	3	1.72	2.04444	0.841306	2.27	3.03219	0.748635	0	2	5	0	0.61991	0	0	0	0
364	1	82	168	59.5	21.0813	0	0	0	0	0	0	0	0	0	0	0	0	0	0	4	4	2.55	2.48064	1.02796	3.32	3.38379	0.98115	0	1	1	0	0.973856	1	18	0	0
365	1	57	175	77	25.1429	1	1	0	0	0	0	0	0	0	0	0	0	0	0	1	1	2.89	3.47687	0.831206	3.85	4.36576	0.881862	1	2	5	0	0.612468	0	0	0	0
366	1	52	172	65	21.9713	0	0	1	0	0	0	0	0	0	1	0	0	0	0	1	1	3.17	3.50009	0.905691	3.92	4.31568	0.908315	0	1	5	0	0.667351	1	10	1	10
367	1	42	165	75	27.5482	1	0	0	0	0	0	0	0	0	0	0	0	0	0	0	0	3.03	3.42567	0.884498	3.8	4.12223	0.92183	0	2	3	0	0.744841	0	0	0	0
368	0	43	162	56	21.3382	0	0	0	0	0	0	0	0	0	0	0	0	0	0	0	0	2.24	2.80935	0.797337	2.69	3.97358	0.676971	0	2	3	0	0.671442	0	0	0	0
369	1	64	177	73	23.3011	1	0	0	0	0	0	0	0	0	0	0	0	0	0	2	2	2.77	3.31882	0.834635	3.83	4.29113	0.89254	0	2	2	0	0.746778	0	0	0	0
370	0	71	165	70	25.7117	0	0	0	1	0	0	0	0	0	0	DM	0	0	0	3	4	1.95	2.23543	0.872316	2.52	3.40544	0.739994	0	2	5	0	0.642759	1	16	1	16
371	0	61	158	65	26.0375	0	0	0	0	0	0	0	0	0	0	0	0	0	0	2	2	2.15	2.25155	0.954898	2.84	3.30385	0.859604	0	2	5	0	0.703609	1	18	0	0
372	0	49	163	61	22.9591	0	0	0	0	0	0	0	0	0	0	0	0	0	0	0	0	2.18	2.69516	0.808856	2.49	3.89102	0.639935	0	2	4	0	0.638571	0	0	0	0
373	0	64	157	59	23.9361	0	0	1	0	0	0	0	0	0	0	0	0	0	0	2	2	2.02	2.15607	0.936889	2.39	3.1779	0.75207	0	1	3	0	0.78896	0	0	0	0
374	1	52	170	66	22.8374	0	0	0	0	0	0	0	0	0	0	0	0	0	0	1	1	3.44	3.40835	1.00928	4.59	4.1919	1.09497	0	2	5	0	0.743683	0	0	0	0
375	1	65	170	62	21.4533	1	1	0	0	0	0	0	0	0	0	0	0	0	0	2	2	3.09	2.99519	1.03166	4.32	3.85905	1.11945	0	2	4	0	0.814465	0	0	0	0
376	1	62	175	85	27.7551	1	0	0	0	0	0	0	0	0	0	0	0	0	0	2	2	3.05	3.30257	0.923523	4.95	4.22778	1.17083	0	2	3	0	0.777703	0	0	0	0
377	0	43	153	61	26.0584	0	0	0	0	0	0	0	0	0	0	0	0	0	0	0	0	2.48	2.49246	0.994999	3.34	3.44683	0.969008	0	2	2	0	0.890262	0	0	0	0
378	0	49	156	51	20.9566	0	0	0	0	0	0	0	0	0	0	0	0	0	0	0	0	2.33	2.4585	0.947733	2.99	3.48846	0.857112	0	2	5	0	0.698329	0	0	0	0
379	1	51	175	91	29.7143	1	1	1	0	0	0	0	0	0	0	0	0	0	0	1	1	3.3	3.67212	0.898664	4.41	4.53438	0.97257	0	2	5	0	0.662174	1	18	0	0
380	0	55	158	70	28.0404	0	0	0	0	0	0	0	0	0	0	0	0	0	0	1	1	2.15	2.38582	0.901159	2.55	3.45427	0.738217	0	2	5	0	0.664012	0	0	0	0
381	0	59	162	65	24.7676	0	0	0	0	0	0	0	0	0	0	0	0	0	0	1	1	2.66	2.41887	1.09969	3.38	3.56999	0.946781	0	2	2	0	0.983932	0	0	0	0
382	0	50	164	60	22.3081	0	0	0	0	0	0	0	0	0	0	0	0	0	0	1	1	2.32	2.70383	0.858041	2.93	3.92177	0.747112	0	2	4	0	0.677401	0	0	0	0
383	1	58	163	63	23.7118	1	1	0	0	0	0	0	0	0	0	0	0	0	0	1	1	2.23	2.92993	0.76111	3.15	3.63451	0.866691	0	2	1	0	0.721052	0	0	0	0
384	1	63	170	75	25.9516	1	1	1	0	0	0	0	0	0	0	0	0	0	0	2	2	3.2	3.05854	1.04625	4.41	3.90736	1.12864	0	2	5	0	0.770922	0	0	0	0
385	0	36	165	58	21.3039	0	0	0	0	0	0	0	0	0	0	0	0	0	0	0	0	3.17	3.08271	1.02832	3.78	4.27497	0.884217	0	2	1	0	0.974194	0	0	0	0
386	0	55	158	56	22.4323	0	0	1	0	0	0	0	0	0	0	0	0	0	0	1	1	2.37	2.38582	0.99337	2.68	3.45427	0.775851	0	2	5	0	0.731957	0	0	0	0
387	0	53	157	72	29.2101	0	0	0	0	0	0	0	0	0	0	0	0	0	0	1	1	2.24	2.40009	0.9333	2.73	3.44796	0.791773	0	2	5	0	0.687695	0	0	0	0
388	0	50	153	60	25.6312	0	0	1	0	0	0	0	0	0	0	0	0	0	0	1	1	2.59	2.338	1.10778	3.26	3.2996	0.988	0	2	3	0	0.932869	0	0	0	0
389	0	55	155	56	23.3091	0	0	1	0	0	0	0	0	0	0	0	0	0	0	1	1	2.46	2.29195	1.07332	3.35	3.29338	1.01719	0	2	5	0	0.790869	0	0	0	0
390	0	61	150	70	31.1111	0	0	0	0	0	0	0	0	0	0	0	0	0	0	2	2	1.6	2.01945	0.792297	2.08	2.90318	0.716455	0	2	5	0	0.583798	0	0	0	0
391	0	63	160	50	19.5312	0	0	0	0	0	0	0	0	0	0	0	0	0	0	2	2	2.25	2.26507	0.993348	2.63	3.35692	0.783456	0	2	1	0	0.941067	1	18	0	0
392	0	42	165	63	23.1405	0	0	0	0	0	0	0	0	0	0	0	0	0	0	0	0	3	2.94439	1.01889	3.53	4.18453	0.843583	0	2	5	0	0.750759	0	0	0	0
393	0	73	157	59	23.9361	0	0	1	0	0	0	0	0	0	0	0	0	0	0	3	3	2.04	1.97571	1.03254	2.54	2.96534	0.856564	0	2	4	0	0.815164	0	0	0	0
394	0	27	168	52	18.424	0	0	0	0	0	0	0	0	0	0	0	0	0	0	0	0	3.83	3.33598	1.14809	4.02	4.46852	0.899626	0	2	5	0	0.84596	0	0	0	0
395	0	64	155	74	30.8012	0	0	1	0	0	0	0	0	0	0	0	0	0	0	2	2	2.16	2.09896	1.02908	2.66	3.07813	0.864162	0	2	2	0	0.920756	0	0	0	0
396	1	54	178	71	22.4088	0	0	0	0	1	0	0	0	0	0	COPD	0	0	0	1	2	3.02	3.71787	0.812293	4.44	4.64438	0.955994	0	2	4	0	0.641284	0	0	0	0
397	1	76	165	70	25.7117	0	0	1	0	0	0	0	0	0	0	0	0	0	0	3	3	2.67	2.5007	1.0677	3.56	3.34994	1.0627	0	2	2	0	0.955312	1	16	1	16
398	1	75	183	74	22.0968	1	0	1	0	0	0	0	0	1	0	CVD	0	0	0	3	4	3.08	3.19572	0.96379	4.31	4.36002	0.988528	0	2	3	0	0.811613	1	16	1	16
399	0	47	158	54	21.6311	0	0	0	0	0	0	0	0	0	0	0	0	0	0	0	0	2.39	2.57124	0.929512	3	3.64641	0.822726	0	2	5	0	0.684904	0	0	0	0
400	0	61	166	69	25.0399	0	0	0	0	0	0	0	0	0	0	0	0	0	0	2	2	2.71	2.49687	1.08536	3.52	3.73587	0.942218	0	1	3	0	0.913985	0	0	0	0
401	0	46	155	50	20.8117	0	0	0	0	0	0	0	0	0	0	0	0	0	0	0	0	2.36	2.49383	0.946337	2.78	3.49834	0.794664	0	1	1	0	0.89653	0	0	0	0
402	1	66	178	69	21.7776	1	1	0	0	0	0	0	0	0	0	0	0	0	0	2	2	2.95	3.29182	0.896162	4.18	4.29772	0.972608	0	1	5	0	0.66033	0	0	0	0
403	1	73	168	80	28.3447	1	1	0	0	0	0	0	0	0	0	0	0	0	0	3	3	1.95	2.68537	0.726156	2.95	3.56612	0.82723	0	1	5	0	0.535063	0	0	0	0
404	1	28	172	80	27.0416	1	0	0	0	0	0	0	0	0	0	0	0	0	0	0	0	3.81	4.0747	0.935039	4.51	4.81425	0.936802	0	1	5	0	0.688976	0	0	0	0
405	0	67	169	62.5	21.883	0	0	0	0	0	0	0	0	0	0	0	0	0	0	2	2	1.92	2.44348	0.785764	2.52	3.72931	0.675728	0	1	3	0	0.661696	0	0	0	0
406	0	56	160	62.5	24.4141	0	0	0	0	0	0	0	0	0	0	0	0	0	0	1	1	1.66	2.42599	0.684256	2.53	3.53737	0.715221	0	1	5	0	0.504188	0	0	0	0
407	1	64	172	80	27.0416	1	1	0	0	0	0	0	0	0	0	0	0	0	0	2	2	2.33	3.10974	0.749259	3.24	3.99584	0.810844	0	2	2	0	0.67039	0	0	0	0
408	0	61	164	73	27.1416	0	0	0	0	0	0	0	0	0	0	0	0	0	0	2	2	2.03	2.4343	0.833915	2.64	3.62488	0.7283	0	3	5	0	0.614464	0	0	0	0
409	0	62	158	50.5	20.2291	0	0	0	0	0	0	0	0	0	0	0	0	0	0	2	2	2.59	2.22987	1.1615	3.05	3.27861	0.930274	0	2	5	0	0.855843	0	0	0	0
410	0	60	166	79	28.6689	0	0	0	0	0	0	0	0	0	0	0	0	0	0	2	2	2.14	2.52113	0.848825	3.15	3.76454	0.836755	0	2	3	0	0.7148	0	0	0	0
411	0	61	157	65	26.3702	0	0	0	0	0	0	0	0	0	0	0	0	0	0	2	2	2.05	2.22181	0.922669	2.82	3.25206	0.867142	0	2	3	0	0.776985	0	0	0	0
412	1	48	181	85	25.9455	1	0	0	0	0	0	0	0	0	0	0	0	0	0	0	0	4.02	4.06049	0.990028	4.81	5.02086	0.958003	0	1	4	0	0.781601	0	0	0	0
413	1	71	165	58	21.3039	1	0	1	0	1	1	0	0	0	0	COPD	0	0	0	3	4	1.91	2.63021	0.726178	2.17	3.44999	0.628986	0	2	5	0	0.535078	1	2	1	2
414	0	63	162	63	24.0055	0	0	0	0	0	0	0	0	0	0	0	0	0	0	2	2	2.41	2.32476	1.03667	2.8	3.4623	0.808711	0	2	3	0	0.872984	0	0	0	0
415	0	55	163	60	22.5827	0	0	0	0	0	0	0	0	0	0	0	0	0	0	1	1	2.23	2.54664	0.875663	2.96	3.73268	0.792995	0	2	5	0	0.645225	0	0	0	0
416	0	64	155	66	27.4714	0	0	0	0	0	0	0	0	0	0	0	0	0	0	2	2	3.1	2.09896	1.47692	3.71	3.07813	1.20528	0	2	3	0	1.24372	0	0	0	0
417	0	51	163	89	33.4977	0	0	1	0	0	0	0	0	0	0	0	0	0	0	1	1	2.17	2.64392	0.820752	2.85	3.83798	0.742578	0	1	3	0	0.69116	0	0	0	0
418	1	64	170	66	22.8374	1	0	0	1	0	0	0	0	0	0	DM	0	0	0	2	3	1.71	3.02823	0.564686	2.78	3.88123	0.716268	0	2	4	0	0.445804	0	0	0	0
419	1	50	160	71	27.7344	0	0	0	0	0	0	0	0	0	0	0	0	0	0	1	1	3.35	3.02215	1.10848	4.07	3.65138	1.11465	0	2	3	0	0.93346	0	0	0	0
420	0	53	167	76	27.2509	0	0	0	0	0	0	0	0	0	0	0	0	0	0	1	1	2.59	2.73135	0.94825	3.75	4.02053	0.932712	0	1	2	0	0.848434	0	0	0	0
421	1	61	162	75	28.578	1	1	0	0	0	0	0	0	0	0	0	0	0	0	2	2	2.26	2.79923	0.807365	2.69	3.51237	0.765864	0	2	1	0	0.764872	0	0	0	0
422	0	56	160	55	21.4844	0	0	0	0	0	0	0	0	0	0	0	0	0	0	1	1	1.81	2.42599	0.746086	2.32	3.53737	0.655855	0	2	1	0	0.706818	0	0	0	0
423	0	49	159	59	23.3377	1	1	0	0	0	0	0	0	0	0	0	0	0	0	0	0	2.21	2.55854	0.863775	2.64	3.65777	0.721752	0	2	2	0	0.772852	0	0	0	0
424	0	55	152	50	21.6413	0	0	1	0	0	0	0	0	0	0	0	0	0	0	1	1	2.28	2.20005	1.03634	2.94	3.13706	0.937183	0	2	1	0	0.981797	0	0	0	0
425	0	24	168	57	20.1956	0	0	0	0	0	0	0	0	0	0	0	0	0	0	0	0	3.28	3.36829	0.973789	3.81	4.44339	0.857454	0	2	2	0	0.871285	0	0	0	0
426	0	63	160	68	26.5625	0	0	1	0	0	1	0	0	0	1	0	0	0	0	2	2	1.66	2.26507	0.73287	2.57	3.35692	0.765582	0	2	5	0	0.54001	1	18	0	0
427	0	54	164	60	22.3081	0	0	0	0	0	0	0	0	0	0	0	0	0	0	1	1	2.25	2.60443	0.863912	2.85	3.81463	0.747124	0	2	5	0	0.636567	0	0	0	0
428	0	64	156	56	23.0112	0	0	0	0	0	0	0	0	0	0	0	0	0	0	2	2	2.1	2.12742	0.987113	2.22	3.12777	0.70977	0	1	3	0	0.831253	0	0	0	0
429	1	42	174	76	25.1024	0	0	0	0	0	0	0	0	0	0	0	0	0	0	0	0	3.59	3.86475	0.928908	4.8	4.70458	1.02028	0	2	3	0	0.782238	0	0	0	0
430	1	64	179	75	23.4075	0	0	1	0	1	0	0	0	0	0	COPD	0	0	0	2	3	3.24	3.40459	0.951658	5.06	4.41278	1.14667	0	2	3	0	0.801396	1	16	1	16
431	0	64	156	60	24.6548	0	0	0	0	0	0	0	0	0	0	0	0	0	0	2	2	1.72	2.12742	0.808492	2.26	3.12777	0.722559	0	2	1	0	0.76594	0	0	0	0
432	0	53	165	62.5	22.9568	0	0	1	0	0	0	0	0	0	0	0	0	0	0	1	1	2.32	2.66331	0.871098	3.14	3.9018	0.804757	0	2	3	0	0.733556	0	0	0	0
433	1	63	173	73	24.3911	0	0	0	1	0	0	0	0	0	0	DM	0	0	0	2	3	2.98	3.18248	0.936378	3.71	4.08118	0.90905	0	1	5	0	0.689962	0	0	0	0
434	1	55	174	73	24.1115	1	0	0	0	0	0	0	0	0	0	0	0	0	0	1	1	2.65	3.49647	0.757906	3.7	4.36061	0.848506	0	2	5	0	0.558457	0	0	0	0
435	1	61	170	77	26.6436	0	0	1	0	0	0	0	0	0	0	0	0	0	0	2	2	3.65	3.12302	1.16874	4.88	3.95991	1.23235	0	2	3	0	0.984203	0	0	0	0
436	0	49	165	75	27.5482	0	0	0	0	0	0	0	0	0	0	0	0	0	0	0	0	2.88	2.76487	1.04164	3.68	4.01089	0.917501	0	2	3	0	0.877171	0	0	0	0
437	0	72	158	65	26.0375	0	0	1	0	0	0	0	0	0	0	0	0	0	0	3	3	1.69	2.02171	0.835925	2.3	3.03636	0.757486	0	2	5	0	0.615945	0	0	0	0
438	0	28	173	64	21.3839	0	0	0	0	0	0	0	0	0	0	0	0	0	0	0	0	3.96	3.53567	1.12001	4.41	4.81629	0.915642	0	2	2	0	1.00212	0	0	0	0
439	0	62	160	68	26.5625	0	1	0	0	1	0	0	0	0	0	COPD	0	0	0	2	3	1.79	2.28938	0.78187	2.71	3.38284	0.801103	0	2	1	0	0.740719	0	0	0	0
440	0	64	164	84	31.2314	0	0	1	0	0	0	0	0	0	0	0	0	0	0	2	2	1.95	2.36227	0.825478	2.51	3.54221	0.708597	0	1	5	0	0.608247	0	0	0	0
441	0	78	165	61	22.4059	0	0	1	0	0	0	0	0	0	0	0	0	0	0	3	3	2	2.09451	0.954877	2.7	3.23837	0.833753	0	2	3	0	0.804107	0	0	0	0
442	1	61	170	80	27.6817	1	0	1	1	0	0	0	0	0	0	DM	0	0	0	2	3	2.37	3.12302	0.758881	3.69	3.95991	0.931839	0	1	3	0	0.639058	0	0	0	0
443	1	71	171	70	23.939	1	1	0	0	0	0	0	0	0	0	0	0	0	0	3	3	2.79	2.85243	0.978113	3.76	3.77063	0.997181	0	2	4	0	0.772195	0	0	0	0
444	1	61	180	80	24.6914	0	0	1	0	0	0	0	0	0	0	0	0	0	0	2	2	3.77	3.55585	1.06022	4.57	4.56508	1.00108	0	2	3	0	0.89282	0	0	0	0
445	1	62	175	67	21.8776	1	0	0	0	1	0	0	0	0	0	COPD	0	0	0	2	3	1.63	3.30257	0.493555	3.8	4.22778	0.898818	0	2	4	0	0.389648	0	0	0	0
446	1	49	173	80	26.7299	0	0	0	0	0	0	0	0	0	0	0	0	0	0	0	0	3.81	3.63649	1.04771	4.7	4.46297	1.05311	0	2	5	0	0.772	0	0	0	0
447	0	67	167	82	29.4023	0	0	0	0	1	0	0	0	0	0	COPD	0	0	0	2	3	2.07	2.38333	0.868534	3.22	3.62047	0.889388	0	2	4	0	0.685685	1	18	0	0
448	0	47	165	55.5	20.3857	0	0	0	0	0	0	0	0	0	0	0	0	0	0	0	0	2.98	2.81555	1.05841	3.51	4.06171	0.864169	0	2	4	0	0.835585	0	0	0	0
449	0	43	156	51	20.9566	0	0	0	0	0	0	0	0	0	0	0	0	0	0	0	0	2.72	2.59589	1.04781	2.93	3.61744	0.809965	0	1	3	0	0.882365	1	18	0	0
450	0	73	163	75	28.2284	1	0	1	1	0	0	0	0	0	0	DM	0	0	0	3	4	1.88	2.13711	0.879692	2.69	3.25536	0.826329	0	2	3	0	0.740793	0	0	0	0
451	0	50	159	46.5	18.3933	0	0	0	0	0	0	0	0	0	0	0	0	0	0	1	1	1.38	2.5341	0.544571	2.01	3.63099	0.553567	0	2	5	0	0.401263	0	0	0	0
452	0	45	170	62.5	21.6263	1	0	0	0	0	0	0	0	0	0	0	0	0	0	0	0	2.88	3.05199	0.943647	3.85	4.42964	0.869144	0	1	3	0	0.79465	0	0	0	0
453	0	52	168	69	24.4473	0	0	0	0	0	0	0	0	0	0	mild liver disease	0	0	0	1	2	3.4	2.78964	1.21879	4.23	4.11118	1.0289	0	1	3	0	1.02635	0	0	0	0
454	1	55	173	80	26.7299	0	0	0	0	0	0	0	0	0	0	0	0	0	0	1	1	3.17	3.45101	0.918572	4.62	4.29852	1.07479	0	2	3	0	0.773534	0	0	0	0
455	0	60	160	55	21.4844	0	0	0	0	0	0	0	0	0	0	0	0	0	0	2	2	2.03	2.3341	0.869715	2.49	3.43505	0.724881	0	2	2	0	0.778166	0	0	0	0
456	0	55	156	46	18.902	0	0	0	0	0	0	0	0	0	0	0	0	0	0	1	1	2.82	2.32302	1.21394	3.12	3.3465	0.932317	0	1	5	0	0.89448	1	16	1	16
457	0	49	160	60	23.4375	0	0	0	0	0	0	0	0	0	0	0	0	0	0	0	0	2.32	2.59234	0.894943	2.95	3.71527	0.79402	0	2	3	0	0.753636	0	0	0	0
458	1	52	170	80	27.6817	1	1	0	0	0	0	0	0	0	0	0	0	0	0	1	1	3.15	3.40835	0.9242	4.27	4.1919	1.01863	0	2	4	0	0.729631	0	0	0	0
459	0	67	155	58	24.1415	0	0	0	0	0	0	0	0	0	0	0	0	0	0	2	2	1.37	2.0388	0.671964	2.64	3.00738	0.877839	0	2	5	0	0.495131	1	16	1	16
460	0	38	165	69	25.3444	0	0	0	0	0	0	0	0	0	0	0	0	0	0	0	0	2.69	3.04011	0.884836	3.23	4.25121	0.759785	0	2	1	0	0.838266	0	0	0	0
461	1	69	172	84	28.3937	0	0	1	0	0	1	0	0	0	1	0	0	0	0	2	2	2.74	2.94916	0.929078	3.54	3.87448	0.913672	0	1	2	0	0.831281	1	18	0	0
462	0	51	162	60	22.8624	1	0	0	0	0	0	0	0	0	0	0	0	0	0	1	1	2.08	2.61007	0.796914	2.96	3.77966	0.783138	0	2	1	0	0.754971	0	0	0	0
463	0	63	165	59	21.6713	0	0	1	0	0	0	0	0	0	0	0	0	0	0	2	2	2.79	2.41581	1.15489	3.73	3.62403	1.02924	0	2	5	0	0.850973	1	18	0	0
464	1	69	170	65	22.4913	1	1	0	0	0	0	0	0	0	0	0	0	0	0	2	2	2.65	2.87186	0.922746	4.51	3.76335	1.1984	1	2	4	0	0.728484	1	16	1	16
465	0	57	158	60	24.0346	0	0	1	0	0	0	0	0	0	0	0	0	0	0	1	1	1.68	2.34025	0.717872	2.73	3.40258	0.802332	0	1	5	0	0.528958	0	0	0	0
466	1	70	172	79	26.7036	1	0	1	0	0	0	0	0	0	0	0	0	0	0	3	3	2.57	2.91968	0.880234	4.1	3.84813	1.06545	0	1	4	2	0.694922	0	0	0	0
467	1	62	162	62	23.6244	0	1	0	0	0	0	0	0	0	0	0	0	0	0	2	2	3.41	2.77159	1.23034	4.14	3.48903	1.18658	0	2	5	0	0.906567	0	0	0	0
468	0	62	162	80	30.4832	0	0	0	0	0	0	0	0	0	0	0	0	0	0	2	2	2.37	2.34971	1.00863	3.23	3.48903	0.925759	0	2	4	0	0.796289	0	0	0	0
469	0	56	158	56	22.4323	0	0	1	0	0	0	0	0	0	0	0	0	0	0	1	1	2.96	2.36293	1.25268	3.75	3.42837	1.09381	0	2	1	0	1.18675	0	0	0	0
470	1	50	172	75	25.3515	0	0	0	0	0	0	0	0	0	0	0	0	0	0	1	1	3.52	3.56154	0.988338	5.27	4.37123	1.20561	0	2	3	0	0.832285	0	0	0	0
471	0	59	170	77	26.6436	0	0	0	0	0	0	0	0	0	0	0	0	0	0	1	1	3.18	2.67574	1.18846	4.26	4.02487	1.05842	0	1	3	0	1.0008	0	0	0	0
472	0	49	158	54	21.6311	0	0	0	0	0	0	0	0	0	0	0	0	0	0	0	0	2.39	2.52496	0.94655	3.25	3.6008	0.902578	0	2	2	0	0.846913	0	0	0	0
473	0	64	150	58	25.7778	0	0	0	0	0	0	0	0	0	0	0	0	0	0	2	2	1.78	1.95969	0.908307	2.28	2.83697	0.803674	0	2	3	0	0.76489	0	0	0	0
474	0	64	158	60	24.0346	0	0	0	0	0	0	0	0	0	0	0	0	0	0	2	2	2.02	2.18493	0.924517	2.4	3.2285	0.74338	0	2	5	0	0.681223	0	0	0	0
475	0	43	153	51	21.7865	0	0	0	0	0	0	0	0	0	0	0	0	0	0	0	0	2.81	2.49246	1.1274	3.25	3.44683	0.942897	0	2	4	0	0.890051	0	0	0	0
476	0	40	158	65	26.0375	0	0	0	0	0	0	0	0	0	0	0	0	0	0	0	0	2.89	2.73506	1.05665	3.66	3.79067	0.965529	0	2	1	0	1.00104	0	0	0	0
477	1	64	160	61	23.8281	1	1	1	1	1	0	0	0	1	0	DM,COPD,CVD	0	0	0	2	5	1.3	2.63877	0.492653	2.2	3.33781	0.659115	0	2	3	0	0.414866	1	16	1	16
478	1	50	170	65	22.4913	0	0	0	0	0	0	0	0	0	0	0	0	0	0	1	1	3.47	3.46819	1.00052	4.1	4.24586	0.965647	0	2	3	0	0.842545	0	0	0	0
479	0	72	154	62	26.1427	1	1	1	0	0	0	0	0	0	0	0	0	0	0	3	3	1.45	1.91603	0.756775	2.22	2.84869	0.779306	0	2	5	0	0.557624	0	0	0	0
480	0	63	165	80	29.3848	0	0	0	1	0	0	0	0	0	0	DM	0	0	0	2	3	1.66	2.41581	0.68714	2.74	3.62403	0.756064	0	2	3	0	0.578644	0	0	0	0
481	0	50	162	65	24.7676	0	0	0	0	0	0	0	0	0	0	0	thyroid cancer	0	0	1	3	2.75	2.63525	1.04354	3.87	3.80385	1.01739	0	2	1	0	0.98862	0	0	0	0
482	0	61	168	62	21.9671	0	0	0	0	0	0	0	0	0	0	0	0	0	0	2	2	2.24	2.56028	0.874905	2.82	3.84886	0.732684	0	2	3	0	0.736762	0	0	0	0
483	1	43	178	70	22.0932	0	0	1	0	0	0	0	0	0	0	0	0	0	0	0	0	3.98	4.04332	0.984339	4.84	4.95309	0.977167	0	2	2	0	0.880724	0	0	0	0
484	0	58	158	63	25.2363	0	0	0	0	0	0	0	0	0	0	0	0	0	0	1	1	1.82	2.31777	0.785236	2.67	3.38028	0.789875	0	2	3	0	0.661252	0	0	0	0
485	1	68	170	74	25.6055	1	0	1	0	0	0	0	0	0	0	0	0	0	0	2	2	2.3	2.90372	0.792086	3.17	3.78526	0.837459	0	1	2	0	0.708709	0	0	0	0
486	1	44	170	70	24.2215	0	1	0	0	0	0	0	0	0	0	双肺肺气肿	0	0	0	0	0	2.79	3.61889	0.770955	3.81	4.39505	0.866884	0	2	2	0	0.689801	0	0	0	0
487	0	34	165	55	20.202	0	0	0	0	0	0	0	0	0	0	0	0	0	0	0	0	3.7	3.11947	1.1861	4.55	4.28919	1.06081	0	2	3	0	0.998821	0	0	0	0
488	1	47	167	75	26.8923	1	1	1	0	1	0	0	0	0	0	COPD	0	0	0	0	1	3.05	3.40793	0.894972	4.21	4.13538	1.01804	0	1	4	0	0.706557	1	18	0	0
489	1	39	170	65	22.4913	1	1	0	0	0	0	0	0	0	0	0	0	0	0	0	0	4.33	3.72915	1.16112	4.76	4.49788	1.05828	0	1	3	0	0.977788	0	0	0	0
490	0	47	158	50	20.0288	0	0	0	0	0	0	0	0	0	0	0	0	0	0	0	0	2.62	2.57124	1.01896	3.22	3.64641	0.88306	0	2	3	0	0.858074	0	0	0	0
491	0	30	168	58	20.5499	0	0	0	0	0	0	0	0	0	0	0	0	0	0	0	0	2.9	3.29986	0.878825	3.33	4.48475	0.742516	0	2	1	0	0.832571	0	0	0	0
492	1	66	177	65	20.7476	1	0	0	0	0	0	0	0	0	0	0	0	0	0	2	2	3.52	3.24997	1.08309	4.96	4.2379	1.17039	0	3	4	0	0.855068	1	16	1	16
493	0	64	158	66	26.4381	0	0	1	0	0	0	0	0	0	0	0	0	0	0	2	2	2.98	2.18493	1.36389	4.22	3.2285	1.30711	0	2	4	0	1.07676	0	0	0	0
494	0	47	163	62	23.3355	0	1	0	0	0	0	0	0	0	0	0	0	0	0	0	0	2.54	2.74457	0.925465	2.99	3.94031	0.758823	0	2	4	0	0.73063	0	0	0	0
495	1	57	160	64	25	0	0	0	0	0	1	0	0	0	0	0	0	0	0	1	1	2.65	2.83671	0.934182	3.19	3.49325	0.91319	0	2	5	0	0.688344	1	16	1	16
496	1	70	180	71	21.9136	1	0	0	0	0	0	0	0	0	0	0	0	0	0	3	3	3.57	3.2372	1.10281	5.47	4.30898	1.26944	0	2	5	0	0.812594	1	18	0	0
497	0	55	160	64	25	0	0	0	0	0	0	0	0	0	0	0	0	0	0	1	1	2.55	2.44949	1.04103	3.18	3.56409	0.892234	0	2	3	0	0.876659	0	0	0	0
498	1	61	175	95	31.0204	1	0	1	0	0	0	0	0	0	0	0	0	0	0	2	2	3.34	3.33551	1.00135	4.19	4.25607	0.984477	0	2	3	0	0.84324	0	0	0	0
499	1	56	162	65	24.7676	1	1	0	0	0	0	0	0	0	0	0	0	0	0	1	1	3.02	2.94668	1.02488	4.28	3.62658	1.18017	0	2	3	0	0.863057	0	0	0	0
500	1	68	168	72	25.5102	1	0	1	1	0	0	0	0	0	0	DM	0	0	0	2	3	2.64	2.82673	0.933941	3.3	3.67543	0.897854	0	1	4	0	0.737322	1	18	0	0
501	0	64	160	80	31.25	0	0	0	0	0	0	0	0	0	0	0	0	0	0	2	2	2.8	2.24324	1.2482	3.82	3.33114	1.14676	0	1	3	0	1.05111	0	0	0	0
502	0	64	150	54	24	0	0	1	0	0	0	0	0	0	0	0	0	0	0	2	2	1.61	1.95969	0.821559	2.26	2.83697	0.796624	0	2	3	0	0.691839	0	0	0	0
503	0	43	161	60	23.1473	0	0	0	0	0	0	0	0	0	0	0	0	0	0	0	0	2.59	2.77316	0.933952	3.6	3.91283	0.92005	0	1	3	0	0.786486	0	0	0	0
504	0	70	160	69	26.9531	0	0	1	1	0	0	0	0	0	0	DM	0	0	0	3	4	1.76	2.11429	0.832432	2.27	3.17926	0.714002	0	2	2	0	0.744808	0	0	0	0
505	1	40	173	79	26.3958	1	0	0	0	0	0	0	0	0	0	0	0	0	0	0	0	3.27	3.85966	0.847225	4.57	4.67955	0.97659	0	1	1	0	0.802634	0	0	0	0
506	1	57	180	80	24.6914	1	1	0	0	0	1	0	0	0	0	0	0	0	0	1	1	3.88	3.70656	1.04679	5.19	4.68274	1.10832	0	2	3	0	0.88151	1	18	0	0
507	0	56	165	62	22.7732	0	0	0	0	0	0	0	0	0	0	0	0	0	0	1	1	2.68	2.58745	1.03577	3.4	3.81883	0.890324	0	2	5	0	0.763198	0	0	0	0
508	0	58	156	57	23.4221	0	0	1	0	0	0	0	0	1	0	CVD	0	0	0	1	2	1.8	2.25677	0.797601	2.37	3.27482	0.723704	0	2	2	0	0.713643	0	0	0	0
509	0	66	149	56	25.2241	0	0	0	0	0	0	0	0	0	0	0	0	0	0	2	2	2.13	1.89534	1.12381	2.63	2.74729	0.957308	0	2	1	0	1.06466	0	0	0	0
510	0	31	160	48	18.75	0	0	0	0	0	0	0	0	0	0	0	0	0	0	0	0	2.66	2.96649	0.896683	2.85	3.9748	0.717018	0	2	3	0	0.755102	0	0	0	0
511	0	62	162	70	26.6728	0	0	0	0	0	0	0	0	0	0	0	0	0	0	2	2	2.68	2.34971	1.14056	3.62	3.48903	1.03754	0	2	3	0	0.960475	0	0	0	0
512	1	76	171	79	27.0169	1	1	1	0	0	0	0	0	0	0	0	0	0	0	3	3	2.93	2.71198	1.08039	3.72	3.66128	1.01604	0	1	7	0	0.682353	1	16	1	16
513	1	58	176	74	23.8895	1	0	0	0	1	0	0	0	0	0	COPD	0	0	0	1	2	3.74	3.48764	1.07236	5.34	4.39907	1.21389	0	2	3	0	0.90304	0	0	0	0
514	0	56	154	50.5	21.2936	0	0	0	0	0	0	0	0	0	0	0	0	0	0	1	1	1.83	2.23941	0.81718	2.53	3.21647	0.786575	0	2	5	0	0.602133	0	0	0	0
515	0	71	160	55	21.4844	0	0	1	0	0	0	0	0	0	0	0	0	0	0	3	3	1.46	2.09594	0.696585	2.13	3.15444	0.675239	0	2	5	0	0.513273	0	0	0	0
516	1	71	168	60	21.2585	0	0	0	0	0	0	0	0	0	0	0	0	0	0	3	3	2.4	2.74006	0.875893	3.63	3.60818	1.00605	0	1	5	0	0.645395	1	5	1	5
517	1	67	169	81	28.3604	1	1	0	0	0	0	0	0	0	0	0	0	0	0	2	2	2.24	2.89393	0.774033	3.28	3.75551	0.873384	0	2	5	0	0.57034	0	0	0	0
518	0	35	160	75	29.2969	0	0	0	0	0	0	0	0	0	0	0	0	0	0	0	0	2.79	2.9061	0.960049	3.42	3.9666	0.8622	0	1	5	0	0.707404	0	0	0	0
519	0	66	170	60	20.7612	0	0	0	0	0	0	0	0	0	0	0	0	0	0	2	2	2.35	2.49796	0.940766	3.44	3.81397	0.901947	0	2	3	0	0.792224	0	0	0	0
520	0	67	156	45	18.4911	0	0	0	0	0	0	0	0	0	0	0	0	0	0	2	2	2.22	2.06644	1.07431	3.16	3.05589	1.03407	0	2	6	0	0.735055	0	0	0	0
521	1	66	173	81	27.0641	0	0	1	0	0	0	0	0	0	0	0	prostate cancer	0	0	2	4	3.06	3.08558	0.991709	4.08	4.00361	1.01908	0	2	1	0	0.939514	0	0	0	0
522	0	55	160	85	33.2031	0	0	0	1	0	0	0	0	0	0	DM	0	0	0	1	2	2.1	2.44949	0.857321	2.63	3.56409	0.737917	0	2	3	0	0.721955	0	0	0	0
523	0	57	159	64	25.3155	0	1	0	0	0	0	0	0	0	0	0	0	0	0	1	1	2.28	2.37137	0.961469	2.99	3.45642	0.865058	0	2	3	0	0.809658	0	0	0	0
524	0	60	157	56	22.719	0	0	1	1	0	0	0	0	0	0	DM	0	0	0	2	3	1.99	2.2434	0.887046	2.72	3.27703	0.830021	0	2	3	0	0.746986	0	0	0	0
525	1	59	184	86	25.4017	1	1	1	0	0	0	0	0	0	0	0	0	0	0	1	1	3.2	3.81636	0.838496	4.38	4.88121	0.897319	0	2	2	0	0.750233	1	2	1	2
526	1	68	167	76	27.2509	1	0	1	1	0	0	0	0	0	0	DM	0	0	0	2	3	2.37	2.78867	0.849868	3.3	3.62124	0.911291	1	2	5	0	0.626219	0	0	0	0
527	1	62	178	92	29.0367	0	1	0	0	0	0	0	0	0	1	0	0	0	0	2	2	3.18	3.43254	0.926429	4.32	4.41041	0.979501	1	2	5	0	0.682632	0	0	0	0
528	0	62	150	59	26.2222	0	0	0	1	0	0	0	0	0	0	DM	0	0	0	2	3	2.04	2	1.02	2.5	2.881	0.867753	0	2	2	0	0.91263	0	0	0	0
529	1	70	162	71	27.0538	0	0	0	0	0	0	0	0	0	0	0	0	0	0	3	3	2.06	2.54838	0.808357	2.45	3.31533	0.738991	0	2	5	0	0.595632	0	0	0	0
530	0	69	165	80	29.3848	0	0	0	1	0	0	0	0	0	0	DM	0	0	0	2	3	1.82	2.277	0.799296	2.65	3.45919	0.766076	0	2	5	0	0.588955	0	0	0	0
531	1	68	175	81	26.449	1	1	1	1	0	0	0	0	0	0	DM	0	0	0	2	3	3.02	3.10129	0.973788	4.44	4.06835	1.09135	0	2	5	0	0.717528	0	0	0	0
532	0	68	154	72.5	30.5701	0	0	1	1	0	0	0	0	0	1	DM	0	0	0	2	3	1.67	1.98994	0.83922	2.02	2.93639	0.68792	0	2	2	0	0.750881	0	0	0	0
533	0	57	160	73	28.5156	0	0	0	0	0	0	0	0	0	0	0	0	0	0	1	1	2.5	2.40271	1.04049	3.06	3.51076	0.871607	0	2	5	0	0.766679	0	0	0	0
534	0	57	166	57	20.6852	0	0	0	0	0	0	0	0	0	0	0	0	0	0	1	1	2.69	2.59524	1.03651	3.3	3.84752	0.857696	0	2	3	0	0.872853	0	0	0	0
535	0	69	148	53	24.1965	0	0	0	0	0	0	0	0	0	0	0	0	0	0	2	2	1.3	1.81337	0.716896	1.68	2.63926	0.636542	0	2	5	0	0.528239	0	0	0	0
536	1	78	170	56	19.3772	1	0	0	0	1	0	0	0	0	0	COPD	0	0	0	3	4	2.83	2.625	1.0781	4.01	3.56565	1.12462	0	2	5	0	0.794387	1	16	1	16
537	0	75	167	65	23.3067	0	0	1	1	0	0	0	0	0	0	DM	0	0	0	3	4	1.74	2.20728	0.788301	2.34	3.40701	0.686818	0	2	3	0	0.663833	0	0	0	0
538	1	67	175	65	21.2245	1	0	0	0	0	0	0	0	0	0	0	0	0	0	2	2	2.31	3.13252	0.737426	3.22	4.09606	0.786122	0	2	3	0	0.62099	0	0	0	0
539	1	65	160	70	27.3438	1	1	1	0	0	0	0	0	0	1	0	0	0	0	2	2	2	2.60998	0.76629	2.41	3.31873	0.726181	0	2	1	0	0.725959	0	0	0	0
540	0	55	163	60	22.5827	0	0	0	0	0	0	0	0	0	0	0	0	0	0	1	1	2	2.54664	0.785348	2.72	3.73268	0.728698	0	2	3	0	0.661345	0	0	0	0
541	0	60	155	64	26.6389	0	0	1	0	0	0	0	0	0	0	0	0	0	0	2	2	1.36	2.18398	0.622717	1.8	3.17414	0.567082	1	2	3	0	0.524393	1	18	0	0
542	1	73	170	60	20.7612	0	0	0	0	0	0	0	0	0	0	0	0	0	0	3	3	3.12	2.75852	1.13104	4.45	3.67269	1.21165	0	2	5	0	0.8334	0	0	0	0
543	1	64	180	78	24.0741	0	0	0	1	0	0	0	0	0	0	DM	0	0	0	2	3	2.64	3.44793	0.765677	3.2	4.47437	0.715184	0	2	3	0	0.644781	0	0	0	0
544	0	72	154	59	24.8777	0	0	1	1	0	0	0	0	0	0	DM	0	0	0	3	4	1.36	1.91603	0.709803	2.33	2.84869	0.81792	0	2	4	0	0.56037	0	0	0	0
545	0	59	165	62	22.7732	0	0	0	0	0	0	0	0	0	0	0	0	0	0	1	1	2.65	2.51361	1.05426	3.44	3.73675	0.920585	0	2	4	0	0.832312	0	0	0	0
546	1	53	170	74	25.6055	1	0	0	0	0	0	0	0	0	0	0	0	0	0	1	1	2.62	3.3787	0.775446	3.83	4.16916	0.918651	0	2	5	0	0.571381	1	18	0	0
547	1	54	167	60	21.5139	1	0	0	0	1	0	0	0	0	0	COPD	0	0	0	1	2	2.59	3.21652	0.805219	3.79	3.96278	0.9564	0	2	5	0	0.593319	1	18	0	0
548	0	72	157	59	23.9361	0	0	1	0	1	0	0	0	0	0	COPD	0	0	0	3	4	2	1.99501	1.0025	2.95	2.98877	0.987029	0	2	3	0	0.844211	0	0	0	0
549	1	51	180	70	21.6049	0	0	0	0	0	0	0	0	0	0	0	0	0	0	1	1	3.88	3.9147	0.991137	6.05	4.8636	1.24393	1	2	4	1	0.782476	1	16	1	16
550	0	68	168	68	24.093	0	0	0	0	0	0	0	0	0	0	0	0	0	0	2	2	2.86	2.38762	1.19785	3.5	3.64614	0.959918	0	2	3	0	1.00871	0	0	0	0
551	1	62	176	72	23.2438	1	1	1	1	0	0	0	0	0	0	DM	0	0	0	2	3	3.34	3.34558	0.998332	4.48	4.28814	1.04474	0	2	3	0	0.8407	0	0	0	0
552	1	67	182	95	28.6801	1	0	1	1	0	0	0	0	0	0	DM	0	0	0	2	3	1.9	3.42431	0.554857	3.05	4.51592	0.675388	0	2	5	0	0.408842	1	4	1	4
553	1	42	177	71	22.6627	0	0	0	0	0	0	0	0	0	0	0	0	0	0	0	0	3.99	4.01772	0.993099	5.04	4.90899	1.02669	0	2	3	0	0.836294	0	0	0	0
554	1	62	172	102	34.4781	1	0	1	0	0	0	0	0	0	0	0	0	0	0	2	2	2.48	3.17541	0.781002	3.33	4.04974	0.822274	0	2	2	0	0.698791	0	0	0	0
555	1	56	169	60	21.0077	0	1	0	0	0	0	0	0	0	0	0	0	0	0	1	1	1.53	3.24378	0.471672	2.91	4.0291	0.722246	0	2	4	0	0.372372	1	16	1	16
556	0	51	150	46	20.4444	0	0	0	0	0	0	0	0	0	0	0	0	0	0	1	1	1.89	2.22161	0.850735	2.3	3.12099	0.736945	0	2	3	0	0.716409	0	0	0	0
557	0	60	164	66	24.539	0	0	0	0	0	0	0	0	0	0	0	0	0	0	2	2	2.2	2.45795	0.895055	3.09	3.6527	0.845949	0	2	3	0	0.75373	0	0	0	0
558	0	58	156	60	24.6548	0	0	0	0	0	0	0	0	0	0	0	0	0	0	1	1	2.12	2.25677	0.939397	2.67	3.27482	0.815312	0	2	4	0	0.741629	0	0	0	0
559	0	49	164	64	23.7954	0	0	0	0	0	0	0	0	0	0	ulcer disease	0	0	0	0	1	2.7	2.7299	0.989047	3.23	3.95069	0.81758	0	1	5	0	0.728771	0	0	0	0
560	1	63	172	76	25.6896	1	0	1	0	0	0	0	0	0	0	0	0	0	0	2	2	2.92	3.14086	0.929682	4.5	4.02274	1.11864	0	2	3	0	0.78289	0	0	0	0
561	1	66	174	88	29.0659	1	0	1	0	0	0	0	0	0	0	0	0	0	0	2	2	2.4	3.12623	0.767697	3.88	4.06143	0.955328	0	2	3	0	0.646482	0	0	0	0
562	0	50	161	56	21.6041	1	0	0	0	0	0	0	0	0	0	0	0	0	0	1	1	2.84	2.60131	1.09176	3.55	3.7457	0.947754	0	2	3	0	0.919376	0	0	0	0
563	0	72	154	50	21.0828	0	0	1	0	0	0	0	0	0	0	0	0	0	0	3	3	1.08	1.91603	0.563667	1.53	2.84869	0.537089	0	2	5	0	0.415333	0	0	0	0
564	0	56	160	66	25.7812	0	0	0	0	0	0	0	0	0	0	0	0	0	0	1	1	2.81	2.42599	1.15829	3.41	3.53737	0.963994	0	2	3	0	0.975401	0	0	0	0
565	0	70	167	75	26.8923	0	0	1	1	0	0	0	0	1	0	DM.CVD	0	0	0	3	5	2.05	2.31261	0.886445	2.66	3.53668	0.752118	0	2	3	0	0.74648	0	0	0	0
566	0	55	158	61	24.4352	0	0	0	0	0	0	0	0	0	0	0	0	0	0	1	1	2.05	2.38582	0.859244	2.43	3.45427	0.703477	0	2	5	0	0.633127	0	0	0	0
567	0	61	164	70	26.0262	0	0	0	0	0	0	0	0	0	0	0	0	0	0	2	2	2.5	2.4343	1.02699	3.28	3.62488	0.904858	0	1	4	0	0.810781	0	0	0	0
568	0	76	158	50	20.0288	0	0	0	1	0	0	0	0	0	0	DM	0	0	0	3	4	1.69	1.94844	0.86736	2.34	2.94788	0.793792	0	2	3	0	0.730409	0	0	0	0
569	0	48	168	59	20.9042	0	0	0	0	0	0	0	0	0	0	0	0	0	0	0	0	2.74	2.89594	0.946154	3.67	4.22136	0.869388	0	2	3	0	0.796761	0	0	0	0
570	0	65	158	72	28.8415	0	0	1	1	0	0	0	0	0	0	DM	0	0	0	2	3	2.33	2.16386	1.07678	2.65	3.20364	0.827185	0	2	5	0	0.793417	0	0	0	0
571	1	61	170	69	23.8754	1	0	0	0	0	0	0	0	0	0	0	0	0	0	2	2	3.16	3.12302	1.01184	4.11	3.95991	1.0379	0	2	3	0	0.852077	0	0	0	0
572	0	60	155	65	27.0552	0	0	1	0	0	0	0	0	0	0	0	0	0	0	2	2	2.23	2.18398	1.02107	2.67	3.17414	0.841172	0	3	4	0	0.80611	0	0	0	0
573	0	67	163	64	24.0882	0	0	1	0	0	0	0	0	0	0	0	0	0	0	2	2	2.27	2.26536	1.00205	2.78	3.40854	0.815599	0	1	3	0	0.843829	0	0	0	0
574	1	57	169	70	24.5089	0	0	0	1	0	0	0	0	0	0	DM	0	0	0	1	2	3.38	3.21206	1.05228	4.29	4.00279	1.07175	0	2	2	0	0.941518	0	0	0	0
575	1	37	172	67	22.6474	1	0	0	0	0	0	0	0	0	0	0	0	0	0	0	0	3.9	3.86612	1.00876	4.88	4.66644	1.04577	0	1	3	0	0.849484	0	0	0	0
576	1	76	175	70	22.8571	1	1	0	0	0	1	0	0	0	0	0	0	0	0	3	3	2.47	2.85818	0.864187	3.77	3.87809	0.972128	0	2	5	0	0.63677	0	0	0	0
577	1	60	172	65	21.9713	1	0	0	0	0	0	0	0	0	0	0	0	0	0	2	2	2.7	3.24224	0.832757	3.95	4.10403	0.962468	0	2	5	0	0.613611	0	0	0	0
578	0	61	159	67	26.5021	0	0	0	1	0	0	0	0	0	0	DM	0	0	0	2	3	2.22	2.28149	0.973048	2.87	3.35612	0.855155	0	2	4	0	0.768196	0	0	0	0
579	0	55	165	77.5	28.4665	0	0	1	1	0	0	0	1	0	0	0	DM with kidney damage	0	0	1	3	1.94	2.61251	0.742581	2.06	3.84768	0.535388	0	2	5	0	0.547165	1	18	0	0
580	1	68	168	63.5	22.4986	1	0	0	0	0	0	0	0	0	0	0	0	0	0	2	2	2.99	2.82673	1.05776	4	3.67543	1.08831	0	2	3	0	0.890745	0	0	0	0
581	1	67	173	80	26.7299	1	1	0	0	0	0	0	0	0	0	0	0	0	0	2	2	1.91	3.05181	0.625857	2.95	3.98058	0.741099	1	2	3	0	0.527038	1	18	0	0
582	0	53	158	62	24.8358	0	0	1	0	0	0	0	0	0	0	0	0	0	0	1	1	2.18	2.43221	0.896306	2.61	3.50286	0.745106	0	2	4	0	0.70761	0	0	0	0
583	1	55	172	66.5	22.4784	1	0	0	0	0	0	0	0	0	0	0	0	0	0	1	1	3.71	3.40588	1.08929	4.74	4.23696	1.11873	0	2	2	0	0.97463	0	0	0	0
584	0	62	162	50	19.052	0	0	0	0	0	0	0	0	0	0	0	0	0	0	2	2	2.81	2.34971	1.19589	3.58	3.48903	1.02607	0	1	5	0	0.881182	0	0	0	0
585	0	53	170	60	20.7612	0	0	1	0	0	0	0	0	0	0	0	0	0	0	1	1	3.17	2.8351	1.11813	4.07	4.20265	0.968438	0	2	3	0	0.941582	0	0	0	0
586	0	35	157	88	35.7012	0	0	0	0	0	0	0	0	0	0	0	0	0	0	0	0	2.86	2.79318	1.02392	3.45	3.78412	0.911704	0	2	3	0	0.862251	0	0	0	0
587	0	65	166	69	25.0399	0	0	0	0	0	0	0	0	0	0	0	0	0	0	2	2	1.91	2.39963	0.795957	2.64	3.62255	0.728768	0	2	4	0	0.628387	0	0	0	0
588	0	64	158	54	21.6311	0	0	0	0	0	0	0	0	0	0	0	0	0	0	2	2	1.9	2.18493	0.869595	2.24	3.2285	0.693821	0	1	3	0	0.73229	0	0	0	0
589	0	46	156	59	24.2439	0	0	0	0	0	0	0	0	0	0	0	0	0	0	0	0	2.52	2.52763	0.99698	3.13	3.55476	0.880509	0	2	5	0	0.734617	0	0	0	0
590	0	42	160	68	26.5625	0	0	0	0	0	0	0	0	0	0	0	0	0	0	0	0	2.7	2.76066	0.978026	3.44	3.87611	0.887487	0	2	3	0	0.823601	1	4	1	4
591	1	59	175	77	25.1429	0	1	1	0	0	0	0	0	0	0	0	0	0	0	1	1	2.92	3.40559	0.857415	3.45	4.30861	0.800722	0	2	2	0	0.767161	0	0	0	0
592	1	54	173	71	23.7228	1	0	0	0	0	0	0	0	0	0	0	0	0	0	1	1	2.51	3.48494	0.720241	3.33	4.32654	0.769668	0	2	4	0	0.568611	0	0	0	0
593	0	60	162	63	24.0055	0	0	1	0	0	0	0	0	0	0	0	0	0	0	2	2	2.42	2.39561	1.01018	2.92	3.54288	0.824189	0	2	3	0	0.85068	0	0	0	0
594	0	55	162	79	30.1021	0	0	0	0	0	0	0	0	0	0	0	0	0	0	1	1	2.22	2.51404	0.883041	2.61	3.67597	0.710017	0	1	5	0	0.650662	1	1	1	1
595	1	54	172	70	23.6614	0	0	0	0	0	0	0	0	0	0	0	0	0	0	1	1	3.22	3.43937	0.936218	4.28	4.26458	1.00361	0	2	4	0	0.73912	0	0	0	0
596	0	43	160	52.5	20.5078	0	0	0	0	0	0	0	0	0	0	0	0	0	0	0	0	2.76	2.73722	1.00832	3.54	3.85264	0.91885	0	2	7	0	0.636835	0	0	0	0
597	0	70	150	51	22.6667	0	0	1	0	0	0	0	0	0	0	0	0	0	0	3	3	1.97	1.84704	1.06657	2.27	2.70763	0.838372	0	2	2	0	0.954302	0	0	0	0
598	0	35	168	63	22.3214	0	0	0	0	0	0	0	0	0	0	0	0	0	0	0	0	3.31	3.21868	1.02837	3.99	4.47856	0.890911	0	2	5	0	0.757747	1	18	0	0
599	0	67	160	65	25.3906	0	1	1	0	0	0	0	0	0	0	0	0	0	0	2	2	2.11	2.17894	0.96836	2.72	3.25458	0.835745	0	2	3	0	0.815461	0	0	0	0
600	1	66	173	78	26.0617	0	0	1	1	0	0	0	0	1	0	DM,CVD	0	0	0	2	4	2.7	3.08558	0.875037	3.7	4.00361	0.924167	0	1	5	0	0.644764	1	16	1	16
601	1	55	170	87.5	30.2768	0	1	0	0	0	0	0	0	0	0	0	0	0	0	1	1	3.77	3.31661	1.1367	4.47	4.11544	1.08615	0	2	5	0	0.83757	0	0	0	0
602	1	56	172	78	26.3656	0	0	1	0	0	0	0	0	0	0	0	0	0	0	1	1	4	3.37602	1.18483	4.83	4.20941	1.14743	0	2	2	0	1.06011	0	0	0	0
603	0	60	160	55	21.4844	0	0	0	1	0	0	0	0	0	0	DM	0	0	0	2	3	2.15	2.3341	0.921127	2.96	3.43505	0.861706	0	2	5	0	0.678725	0	0	0	0
604	0	52	166	55	19.9594	0	0	0	0	0	0	0	0	0	0	0	0	0	0	1	1	2.36	2.72056	0.867469	2.9	3.99048	0.726729	0	2	3	0	0.7305	0	0	0	0
605	0	58	150	58	25.7778	0	0	0	0	0	0	0	0	0	0	0	0	0	0	1	1	1.56	2.07884	0.750418	2.08	2.97035	0.700255	0	2	4	0	0.592435	0	0	0	0
606	1	64	174	88	29.0659	1	1	1	1	0	0	0	0	0	0	DM	0	0	0	2	3	1.93	3.19246	0.60455	3.38	4.11244	0.821896	0	2	5	0	0.445458	0	0	0	0
607	0	48	160	65	25.3906	0	0	0	0	0	0	0	0	0	0	0	0	0	0	0	0	2.27	2.6147	0.868169	3.15	3.7388	0.842517	0	1	2	0	0.776783	0	0	0	0
608	0	55	170	78	26.9896	0	0	1	0	0	0	0	0	0	0	0	0	0	0	1	1	3.13	2.78102	1.12549	3.85	4.14435	0.928975	0	2	2	0	1.00701	0	0	0	0
609	0	72	150	62	27.5556	0	0	1	0	0	0	0	0	0	0	0	0	0	0	3	3	1.34	1.8133	0.738984	1.69	2.66813	0.633402	0	2	3	0	0.622302	0	0	0	0
610	1	71	162	62	23.6244	0	0	1	0	0	0	0	0	0	1	0	0	0	0	3	3	1.98	2.52287	0.784821	2.75	3.29603	0.834337	0	2	4	0	0.619595	0	0	0	0
611	0	48	159	49	19.3821	0	0	0	0	0	0	0	0	0	0	0	0	0	0	0	0	2.3	2.5806	0.891266	2.32	3.68093	0.630276	0	2	5	0	0.656722	0	0	0	0
612	1	64	176	77	24.858	1	1	0	0	0	0	0	0	0	0	0	0	0	0	2	2	2.54	3.27639	0.775243	3.23	4.23106	0.763402	0	2	3	0	0.652836	0	0	0	0
613	0	48	160	70	27.3438	0	0	0	0	0	0	0	0	0	0	0	0	0	0	0	0	2.29	2.6147	0.875818	2.95	3.7388	0.789024	0	2	3	0	0.737531	0	0	0	0
614	1	55	170	70	24.2215	0	0	1	0	0	0	0	0	0	0	0	0	0	0	1	1	2.94	3.31661	0.886447	4.34	4.11544	1.05456	0	2	5	0	0.653171	0	0	0	0
615	1	45	172	75	25.3515	0	0	0	0	0	0	0	0	0	0	0	0	0	0	0	0	3.74	3.69217	1.01295	4.61	4.50154	1.02409	0	2	5	0	0.746387	0	0	0	0
616	0	46	159	56	22.151	0	0	0	0	0	0	0	0	0	0	0	0	0	0	0	0	2.01	2.63048	0.764118	2.48	3.72729	0.665363	0	2	2	0	0.683685	0	0	0	0
617	1	61	168	65	23.03	1	1	0	1	0	0	0	0	0	0	DM	0	0	0	2	3	2.91	3.04021	0.95717	3.92	3.84501	1.0195	0	2	5	0	0.705283	0	0	0	0
618	1	61	172	67	22.6474	1	0	0	0	0	0	0	0	0	1	0	0	0	0	2	2	2.55	3.20708	0.795117	3.13	4.07684	0.767751	1	2	4	0	0.627724	0	0	0	0
619	1	78	157	54.6	22.151	0	0	1	1	1	0	0	0	1	0	DM,COPD,CVD	0	0	0	3	6	1.81	2.19116	0.826045	2.55	2.92535	0.871691	0	2	5	0	0.608665	1	16	1	16
620	0	55	156	55	22.6003	0	0	0	0	0	0	0	0	0	0	0	0	0	0	1	1	2.25	2.32302	0.968567	2.75	3.3465	0.821754	0	2	1	0	0.91759	1	16	1	16
621	0	65	165	70.5	25.8953	0	0	1	1	0	0	0	0	0	0	DM	0	0	0	2	3	1.94	2.36946	0.818752	2.46	3.5685	0.689365	0	2	4	0	0.646383	0	0	0	0
622	0	48	160	62	24.2188	0	0	0	0	0	0	0	0	0	0	0	0	0	0	0	0	2.62	2.6147	1.00203	3.26	3.7388	0.871938	0	2	3	0	0.843813	0	0	0	0
623	1	62	170	81.5	28.2007	1	0	1	0	0	0	0	0	0	1	0	0	0	0	2	2	3.78	3.09218	1.22244	5.15	3.93359	1.30924	0	2	3	0	1.02942	0	0	0	0
624	0	56	164	75	27.8852	1	0	1	0	0	0	0	0	0	0	0	0	0	0	1	1	3.03	2.55472	1.18604	4.35	3.76151	1.15645	0	2	3	0	0.998769	0	0	0	0
625	1	69	167	66	23.6652	1	0	0	0	0	0	0	0	0	0	0	0	0	0	2	2	2.81	2.75807	1.01883	3.61	3.60028	1.0027	0	1	3	0	0.857961	0	0	0	0
626	0	67	165	62	22.7732	0	0	1	0	1	1	0	0	0	0	COPD	0	0	0	2	3	1.65	2.32395	0.709997	2.45	3.51355	0.697301	0	2	3	0	0.597892	0	0	0	0
627	1	69	172	78	26.3656	0	0	0	0	0	0	0	0	0	0	0	0	0	0	2	2	2.83	2.94916	0.959596	3.7	3.87448	0.954968	0	2	5	0	0.70707	0	0	0	0
628	1	51	180	88	27.1605	1	0	0	0	0	0	0	0	0	0	0	0	0	0	1	1	2.83	3.9147	0.722917	4.04	4.8636	0.83066	1	2	4	1	0.570724	0	0	0	0
629	1	43	173	68	22.7204	0	1	0	0	0	0	0	0	0	0	0	0	0	0	0	0	4.11	3.79001	1.08443	4.9	4.61412	1.06196	0	2	3	0	0.913205	0	0	0	0
630	1	55	175	80	26.1224	1	1	1	1	0	0	0	0	0	0	DM	0	0	0	1	2	3.44	3.54227	0.971128	4.57	4.42323	1.03318	0	2	3	0	0.817792	1	16	1	16
631	0	73	156	53	21.7784	0	0	1	0	0	0	0	0	0	0	0	0	0	0	3	3	2.41	1.94945	1.23625	2.87	2.91857	0.98336	0	2	3	0	1.04105	0	0	0	0
632	0	58	162	68	25.9107	0	0	0	0	0	0	0	0	0	0	0	0	0	0	1	1	2.67	2.44234	1.09321	3.32	3.59723	0.922933	0	1	5	0	0.805526	0	0	0	0
633	0	49	158	51.5	20.6297	0	0	0	0	0	0	0	0	0	0	0	0	0	0	0	0	2.57	2.52496	1.01784	3.19	3.6008	0.885915	0	1	3	0	0.857127	0	0	0	0
634	1	64	170	69	23.8754	1	0	1	0	0	0	0	0	0	0	0	0	0	0	2	2	2.44	3.02823	0.80575	3.73	3.88123	0.961035	0	2	5	0	0.593711	0	0	0	0
635	0	71	156	64	26.2985	0	0	1	0	0	0	0	0	0	1	0	0	0	0	3	3	1.81	1.98772	0.910589	2.2	2.96186	0.742776	0	2	5	0	0.67096	0	0	0	0
636	1	47	170	71	24.5675	0	0	0	0	0	0	0	0	0	0	0	0	0	0	0	0	3.73	3.54854	1.05114	4.79	4.3227	1.1081	0	2	5	0	0.774523	0	0	0	0
637	0	40	155	50	20.8117	0	0	0	0	0	0	0	0	0	0	0	0	0	0	0	0	2.15	2.62745	0.818283	2.95	3.61411	0.816245	0	2	5	0	0.602946	1	16	1	16
638	0	66	155	55	22.8928	0	0	0	0	0	0	0	0	0	0	0	0	0	0	2	2	2.2	2.05867	1.06865	2.72	3.03084	0.897441	0	2	4	0	0.843672	0	0	0	0
639	1	59	176	75	24.2123	0	0	1	0	0	0	0	0	0	0	0	0	0	0	1	1	3.44	3.44994	0.997119	4.52	4.37013	1.03429	0	2	3	0	0.83968	0	0	0	0
640	0	69	157	48	19.4734	0	0	0	0	0	0	0	0	0	0	0	0	0	0	2	2	2.25	2.05196	1.09651	2.7	3.05683	0.883269	0	2	2	0	0.981089	1	16	1	16
641	1	49	178	90	28.4055	0	0	0	0	0	0	0	0	0	0	0	0	0	0	0	0	3.47	3.87954	0.894436	4.73	4.79083	0.987302	0	2	3	0	0.753209	0	0	0	0
642	0	63	156	60	24.6548	0	0	1	0	0	0	0	0	0	0	0	0	0	0	2	2	1.92	2.14812	0.893805	2.63	3.15198	0.834395	0	2	5	0	0.658594	0	0	0	0
643	1	46	173	68	22.7204	0	0	0	0	0	0	0	0	0	0	0	0	0	0	0	0	3.85	3.71669	1.03587	5.3	4.53871	1.16773	0	2	3	0	0.872309	0	0	0	0
644	0	56	158	60	24.0346	0	0	0	0	0	0	0	0	0	0	0	0	0	0	1	1	2.87	2.36293	1.21459	3.45	3.42837	1.00631	0	2	5	0	0.894963	0	0	0	0
645	1	59	178	77	24.3025	0	0	0	0	0	0	0	0	0	0	0	0	0	0	1	1	3.75	3.5396	1.05944	4.71	4.49474	1.04789	0	1	5	0	0.78064	0	0	0	0
646	1	61	176	52	16.7872	1	1	0	0	0	0	0	0	0	0	0	0	0	0	2	2	3.56	3.37895	1.05358	4.28	4.31683	0.991467	0	1	5	0	0.776324	0	0	0	0
647	1	49	183	85	25.3815	0	0	0	0	0	0	0	0	0	0	0	0	0	0	0	0	1.68	4.13143	0.406639	3.95	5.13269	0.769576	1	2	3	0	0.342433	0	0	0	0
648	1	63	160	65	25.3906	0	0	0	1	0	0	0	0	0	0	DM	0	0	0	2	3	2.81	2.66518	1.05434	3.77	3.36028	1.12193	0	2	2	0	0.943355	0	0	0	0
649	0	43	159	58	22.9421	0	0	0	0	0	0	0	0	0	0	0	0	0	0	0	0	2.6	2.70152	0.962421	3.38	3.79301	0.891112	0	2	2	0	0.861114	0	0	0	0
650	0	62	160	65	25.3906	0	0	0	0	0	0	0	0	0	0	0	0	0	0	2	2	1.86	2.28938	0.812445	2.53	3.38284	0.747893	0	2	3	0	0.684165	0	0	0	0
651	0	60	160	67	26.1719	0	0	0	0	0	0	0	0	1	0	CVD	0	0	0	2	3	2.96	2.3341	1.26816	3.76	3.43505	1.0946	0	2	2	0	1.13467	0	0	0	0
652	1	59	180	67	20.679	0	0	0	0	0	0	0	0	0	0	0	0	0	0	1	1	3	3.63056	0.826319	3.55	4.62144	0.768158	0	2	5	0	0.608866	0	0	0	0
653	0	56	150	53	23.5556	0	0	0	0	0	0	0	0	0	0	0	0	0	0	1	1	2.05	2.11935	0.96728	3.02	3.01261	1.00245	0	2	5	0	0.712732	0	0	0	0
654	1	57	183	72	21.4996	1	1	0	0	0	0	0	0	0	0	0	0	0	0	1	1	2.71	3.84832	0.704203	4.21	4.87934	0.862821	0	2	5	0	0.518886	0	0	0	0
655	0	49	167	62.5	22.4103	0	0	0	0	0	0	0	0	0	0	0	0	0	0	0	0	2.43	2.83551	0.856989	3.1	4.13295	0.75007	0	2	4	0	0.67657	0	0	0	0
656	1	59	170	78	26.9896	0	0	1	0	0	0	0	0	0	0	0	0	0	0	1	1	3.7	3.18863	1.16037	4.75	4.00881	1.18489	0	2	4	0	0.916082	0	0	0	0
657	0	46	165	62.5	22.9568	0	0	0	0	0	0	0	0	0	0	0	0	0	0	0	0	2.43	2.84262	0.854845	3.27	4.08713	0.800073	0	1	3	0	0.719869	0	0	0	0
658	0	55	155	59	24.5578	0	0	0	0	0	0	0	0	0	0	0	0	0	0	1	1	2.3	2.29195	1.00351	2.73	3.29338	0.828935	0	2	3	0	0.845063	0	0	0	0
659	1	47	176	84	27.1178	0	0	0	0	0	0	0	0	0	0	0	0	0	0	0	0	2.84	3.83933	0.739712	3.96	4.71231	0.840351	0	2	1	0	0.70078	0	0	0	0
660	0	35	170	72.5	25.0865	0	0	0	0	0	0	0	0	0	0	0	0	0	0	0	0	2.83	3.29944	0.857722	3.65	4.61239	0.791346	0	1	2	0	0.767436	0	0	0	0
661	1	49	170	81	28.0277	0	0	0	0	1	0	0	0	0	0	COPD	0	0	0	0	1	2.76	3.49486	0.78973	3.98	4.27289	0.931454	0	3	3	0	0.665036	0	0	0	0
662	1	46	167	69	24.7409	0	0	0	1	0	0	0	0	0	0	DM	0	0	0	0	1	3.41	3.43041	0.994049	4.32	4.15711	1.03918	0	2	5	0	0.732457	0	0	0	0
663	0	63	164	64	23.7954	0	0	0	0	0	0	0	0	0	0	0	0	0	0	2	2	2.68	2.38526	1.12357	3.21	3.56963	0.899253	0	2	4	0	0.887028	0	0	0	0
664	0	62	158	52	20.83	0	0	1	0	0	0	0	0	0	0	0	0	0	0	2	2	2.04	2.22987	0.91485	2.35	3.27861	0.716768	0	2	3	0	0.7704	0	0	0	0
665	1	47	168	60	21.2585	0	0	0	0	0	0	0	0	0	0	0	0	0	0	0	0	3.89	3.45444	1.12609	4.91	4.19727	1.16981	1	2	5	1	0.829747	0	0	0	0
666	0	28	163	54	20.3244	0	0	0	0	0	0	0	0	0	0	0	0	0	0	0	0	3	3.12125	0.961154	3.26	4.15313	0.784951	0	2	2	0	0.85998	0	0	0	0
667	1	69	168	85	30.1162	0	0	1	0	0	0	0	0	0	0	0	0	0	0	2	2	2.76	2.79571	0.987226	3.54	3.65416	0.96876	0	2	5	0	0.727429	0	0	0	0
668	0	50	160	65	25.3906	0	0	0	0	0	0	0	0	0	0	0	0	0	0	1	1	2.71	2.56759	1.05546	3.52	3.68808	0.954426	0	2	5	0	0.777711	0	0	0	0
669	0	48	160	62	24.2188	0	0	0	0	0	0	0	0	0	0	0	0	0	0	0	0	2.13	2.6147	0.814625	2.66	3.7388	0.711459	0	2	3	0	0.686	0	0	0	0
670	0	60	162	68	25.9107	0	0	1	0	0	0	0	0	0	0	0	0	0	0	2	2	2.89	2.39561	1.20638	3.55	3.54288	1.00201	0	1	5	0	0.888908	0	0	0	0
671	0	62	164	63	23.4236	0	0	0	0	0	0	0	0	0	0	0	0	0	0	2	2	2.87	2.41087	1.19044	3.49	3.59719	0.970203	0	2	3	0	1.00248	0	0	0	0
672	1	58	172	82	27.7177	0	0	0	1	0	0	0	0	0	0	DM	0	0	0	1	2	2.54	3.31024	0.767316	3.77	4.15451	0.907448	0	2	3	0	0.646161	1	16	1	16
673	1	50	170	72	24.9135	0	0	0	0	0	0	0	0	0	0	0	0	0	0	1	1	3.98	3.46819	1.14757	5.25	4.24586	1.2365	0	2	1	0	1.08717	0	0	0	0
674	0	69	170	75	25.9516	0	0	0	1	0	0	0	0	0	0	DM	0	0	metastatic thyroid cancer	2	9	2.37	2.42388	0.977773	2.95	3.72591	0.791754	0	2	1	0	0.926311	0	0	0	0
675	0	64	160	56	21.875	0	0	0	0	0	0	0	0	0	0	0	0	0	0	2	2	2.12	2.24324	0.945063	2.76	3.33114	0.828546	0	2	4	0	0.746102	0	0	0	0
676	1	38	172	97	32.788	0	0	0	1	0	0	0	0	0	0	DM	0	0	0	0	1	3.76	3.84979	0.976677	4.76	4.64866	1.02395	0	2	3	0	0.822465	0	0	0	0
677	1	61	166	72	26.1286	0	0	0	0	0	0	0	0	0	0	0	0	0	0	2	2	1.64	2.95865	0.554308	2.8	3.73213	0.750241	0	2	5	0	0.408437	0	0	0	0
678	1	73	178	55	17.3589	1	0	0	0	1	0	0	0	0	0	COPD	0	0	0	3	4	1.92	3.06214	0.627012	3.06	4.11787	0.743102	1	2	5	1	0.462009	1	18	0	0
679	0	63	160	60	23.4375	0	0	0	0	0	0	0	0	0	0	0	0	0	0	2	2	2.04	2.26507	0.900636	2.6	3.35692	0.774519	0	2	3	0	0.75843	0	0	0	0
680	1	64	175	59	19.2653	1	0	0	0	0	0	0	0	0	0	0	0	0	0	2	2	3.2	3.23427	0.989403	4.21	4.1715	1.00923	0	2	3	0	0.833182	0	0	0	0
681	0	70	150	50	22.2222	0	0	0	1	0	0	0	0	0	0	DM	0	0	0	3	4	1.62	1.84704	0.87708	2.09	2.70763	0.771893	0	1	5	0	0.646269	0	0	0	0
682	0	57	157	60	24.3418	0	0	1	0	0	0	0	0	0	0	0	0	0	0	1	1	2.43	2.30934	1.05225	3.02	3.34925	0.901693	0	3	3	0	0.886102	0	0	0	0
683	1	65	165	65	23.8751	1	0	0	1	0	0	0	0	0	0	DM	0	0	0	2	3	2.16	2.79887	0.771739	3	3.5828	0.837334	0	2	5	1	0.56865	0	0	0	0
684	1	56	163	63	23.7118	1	1	0	0	1	0	0	0	0	0	COPD	0	0	0	1	2	0.78	2.98815	0.261031	2.51	3.68254	0.681595	0	2	5	0	0.192339	1	3	1	3
685	0	63	156	51	20.9566	0	0	0	0	0	0	0	0	1	0	CVD	0	0	0	2	3	2.3	2.14812	1.0707	2.83	3.15198	0.897847	0	2	3	0	0.901646	0	0	0	0
686	0	56	155	52	21.6441	0	0	0	0	0	0	0	0	0	0	0	0	0	0	1	1	2.41	2.26996	1.06169	2.88	3.26869	0.881086	0	2	5	0	0.782298	1	5	1	5
687	0	54	167	75	26.8923	0	0	0	0	0	0	0	0	0	0	0	0	0	0	1	1	2.41	2.70519	0.890882	3.21	3.99061	0.804387	0	1	5	0	0.656439	0	0	0	0
688	0	30	160	60	23.4375	0	0	0	0	0	0	0	0	0	0	0	0	0	0	0	0	3.27	2.9794	1.09754	3.73	3.97208	0.939055	0	1	3	0	0.924242	0	0	0	0
689	0	73	158	64	25.6369	0	0	0	1	0	0	0	0	0	0	0	DM with retina damage	0	0	3	5	1.64	2.00215	0.81912	2.15	3.01255	0.71368	0	1	5	0	0.603562	0	0	0	0
690	0	54	165	54	19.8347	0	0	0	0	0	0	0	0	0	0	0	0	0	0	1	1	2.69	2.63779	1.01979	3.68	3.87276	0.950226	0	1	3	0	0.858772	0	0	0	0
691	0	62	170	59	20.4152	0	0	0	0	0	0	0	0	0	0	0	0	0	0	2	2	3.12	2.59925	1.20035	3.88	3.93359	0.986376	0	2	5	0	0.884467	0	0	0	0
692	1	53	158	63.5	25.4366	0	0	0	0	0	0	0	0	0	0	0	0	0	0	1	1	2.25	2.86126	0.786367	3.43	3.47495	0.987066	0	2	5	0	0.579428	0	0	0	0
693	0	75	160	55.5	21.6797	0	0	1	0	0	0	0	0	0	0	0	0	0	0	3	3	2.01	2.01799	0.996041	2.92	3.0627	0.953407	0	2	4	0	0.786348	0	0	0	0
694	0	66	158	82	32.8473	0	0	0	1	0	1	0	0	0	0	DM	0	0	0	2	3	2.02	2.14298	0.942611	2.83	3.1789	0.890244	0	2	5	0	0.694555	0	0	0	0
695	0	57	168	60	21.2585	0	0	0	0	0	0	0	0	0	0	0	0	0	0	1	1	2.72	2.66114	1.02212	0.59	3.96389	0.148844	0	1	5	0	0.753139	0	0	0	0
696	1	65	176	60	19.3698	1	0	1	0	0	0	0	0	0	0	0	0	0	0	2	2	3.27	3.24064	1.00906	4.63	4.20688	1.10058	0	2	3	0	0.849736	0	0	0	0
697	1	71	176	76	24.5351	1	1	1	0	0	0	0	0	0	0	0	0	0	0	3	3	3.05	3.04535	1.00153	3.83	4.05094	0.945459	0	1	4	0	0.790679	0	0	0	0
698	0	59	170	71	24.5675	0	0	0	0	0	0	0	0	0	0	0	0	0	0	1	1	2.66	2.67574	0.994117	3.34	4.02487	0.82984	0	2	1	0	0.941795	0	0	0	0
699	0	66	168	71	25.1559	0	0	1	1	0	0	0	0	0	0	DM	0	0	0	2	3	2.88	2.43683	1.18187	3.37	3.70331	0.909997	0	2	4	0	0.933051	0	0	0	0
700	0	68	161	60	23.1473	1	0	0	0	0	0	0	0	0	0	0	0	0	0	2	2	2.02	2.18405	0.924886	3.23	3.27979	0.98482	0	2	4	0	0.730173	0	0	0	0
701	0	63	160	58	22.6562	0	0	0	0	0	0	0	0	0	0	0	0	0	0	2	2	2.46	2.26507	1.08606	3.15	3.35692	0.938359	0	1	5	0	0.800255	1	16	1	16
702	0	55	161	70	27.0051	0	0	0	0	0	0	0	0	0	0	0	0	0	0	1	1	2.64	2.48165	1.06381	3.38	3.61977	0.933761	0	2	4	0	0.839847	0	0	0	0
703	1	32	183	84	25.0829	0	0	0	0	0	0	0	0	0	0	0	0	0	0	0	0	4.74	4.56952	1.03731	6.05	5.53865	1.09232	0	2	5	0	0.764332	0	0	0	0
704	1	59	160	63	24.6094	1	1	1	0	0	0	0	0	0	0	0	0	0	0	1	1	3.51	2.77855	1.26325	4.8	3.44752	1.39231	0	2	3	0	1.06379	0	0	0	0
705	1	64	172	84	28.3937	0	0	0	0	0	0	0	0	0	0	0	0	0	0	2	2	2.71	3.10974	0.871456	3.91	3.99584	0.978519	0	2	2	0	0.779724	0	0	0	0
706	0	65	165	71	26.079	0	0	0	0	0	0	0	0	0	0	0	0	0	0	2	2	2.39	2.36946	1.00867	3.16	3.5685	0.885526	0	1	3	0	0.849405	0	0	0	0
707	0	52	160	55.5	21.6797	0	0	0	1	0	0	0	0	0	0	DM	0	0	0	1	2	2.49	2.51873	0.988594	3	3.64121	0.823902	0	2	5	0	0.728437	0	0	0	0
708	0	69	158	62	24.8358	0	0	0	0	0	0	0	0	0	1	0	0	0	0	2	2	1.92	2.07942	0.923333	2.78	3.1055	0.895186	0	2	5	0	0.68035	0	0	0	0
709	0	60	160	49.5	19.3359	0	0	0	0	0	0	0	0	0	0	0	0	0	0	2	2	1.85	2.3341	0.792598	2.23	3.43505	0.64919	0	2	3	0	0.667451	0	0	0	0
710	1	47	176	86	27.7634	1	1	1	0	0	0	0	0	0	0	0	0	0	0	0	0	3.65	3.83933	0.950686	4.58	4.71231	0.971922	0	2	2	0	0.850614	0	0	0	0
711	1	64	168	60	21.2585	0	0	0	0	0	0	0	0	0	0	0	0	0	0	2	2	0.6	2.94794	0.203532	1.83	3.76861	0.48559	0	2	6	0	0.139259	1	1、6、16	1	1、6、16
712	0	52	164	55	20.4491	0	0	0	0	0	0	0	0	0	0	0	0	0	0	1	1	2.73	2.65238	1.02926	3.93	3.87193	1.015	0	1	1	0	0.975093	0	0	0	0
713	0	60	161	69	26.6193	1	0	1	1	0	0	0	0	0	0	DM	0	0	0	2	3	2	2.36475	0.845756	2.28	3.48871	0.653536	0	1	3	0	0.712216	0	0	0	0
714	0	63	160	67	26.1719	0	0	1	0	0	0	0	0	0	0	0	0	0	0	2	2	2.43	2.26507	1.07282	3.07	3.35692	0.914528	0	2	5	0	0.790496	0	0	0	0
715	0	52	158	62.5	25.0361	0	0	0	0	0	0	0	0	0	0	0	0	0	0	1	1	2.88	2.45326	1.17395	3.73	3.52902	1.05695	0	2	3	0	0.988589	1	18	0	0
716	0	46	152	46	19.91	0	0	0	0	0	0	0	0	0	0	0	0	0	0	0	0	2.37	2.39383	0.990045	2.64	3.33229	0.792249	0	2	4	0	0.781615	0	0	0	0
717	1	50	169	77	26.9598	0	1	0	0	0	0	0	0	0	0	0	0	0	0	1	1	3.24	3.42204	0.946805	4.09	4.18399	0.977536	0	1	3	0	0.797309	0	0	0	0
718	0	56	160	69	26.9531	0	0	0	0	0	0	0	0	0	0	0	0	0	metastatic thyroid cancer	1	7	2.85	2.42599	1.17478	3.45	3.53737	0.975301	0	2	5	0	0.865625	0	0	0	0
719	0	36	160	65.5	25.5859	0	0	0	0	0	0	0	0	0	0	0	0	0	0	0	0	2.27	2.89035	0.785372	3.2	3.95988	0.808105	0	1	1	0	0.744036	0	0	0	0
720	1	47	174	80	26.4236	1	0	0	0	0	0	0	0	0	0	0	0	0	0	0	0	3.15	3.74098	0.842026	4.38	4.58021	0.956289	0	2	1	0	0.797709	0	0	0	0
721	0	62	163	65	24.4646	0	0	0	0	0	0	0	0	0	0	0	0	0	0	2	2	2.7	2.38019	1.13436	3.5	3.54286	0.987902	0	2	2	0	1.01496	0	0	0	0
722	0	47	168	70	24.8016	0	0	0	0	0	0	0	0	0	0	0	0	0	0	0	0	2.56	2.92381	0.875571	3.55	4.24794	0.835699	0	2	4	0	0.691241	0	0	0	0
723	1	63	176	85	27.4406	1	1	0	1	0	0	0	0	0	0	DM	0	0	0	2	3	3.69	3.30918	1.11508	4.79	4.25955	1.12453	0	2	5	0	0.821638	1	18	0	0
724	0	65	165	65	23.8751	0	0	0	0	0	0	0	0	0	0	0	0	0	0	2	2	2.74	2.36946	1.15638	3.65	3.5685	1.02284	0	2	5	0	0.852071	1	16	1	16
725	1	60	164	61	22.68	0	0	0	0	0	0	0	0	0	0	0	0	0	0	2	2	2.93	2.90988	1.00691	4.2	3.64541	1.15214	0	2	3	0	0.847928	0	0	0	0
726	0	56	168	59	20.9042	0	0	0	0	0	0	0	0	0	0	0	0	0	0	1	1	2.9	2.68693	1.0793	3.66	3.99393	0.91639	0	2	3	0	0.908882	0	0	0	0
727	0	45	158	65	26.0375	0	0	0	0	0	0	0	0	0	0	0	0	0	0	0	0	3.19	2.61828	1.21836	3.58	3.69206	0.969649	0	2	1	0	1.15423	0	0	0	0
728	0	62	158	49	19.6283	0	0	1	0	0	0	0	0	0	0	0	0	0	0	2	2	1.89	2.22987	0.847582	2.56	3.27861	0.78082	1	2	5	0	0.624534	0	0	0	0
729	1	53	172	77	26.0276	1	0	0	1	0	0	0	0	0	1	DM	0	0	0	1	2	3.43	3.46964	0.988576	4.51	4.29227	1.05073	0	2	1	0	0.936545	0	0	0	0
730	1	66	164	63	23.4236	1	0	1	0	0	0	0	0	0	1	0	0	0	0	2	2	2.86	2.73306	1.04644	3.76	3.50528	1.07267	0	1	3	0	0.881216	1	9	1	9
731	0	54	164	69	25.6544	0	0	0	1	0	0	0	0	0	0	DM	0	0	0	1	2	2.3	2.60443	0.88311	3.26	3.81463	0.854605	0	1	4	0	0.697192	0	0	0	0
732	1	52	165	76	27.9155	1	0	0	0	0	0	0	0	0	0	0	0	0	0	1	1	3.42	3.18496	1.0738	4.14	3.89183	1.06377	0	2	5	0	0.791218	1	18	0	0
733	0	54	161	52.5	20.2538	0	0	0	0	0	0	0	0	0	0	0	0	0	0	1	1	2.16	2.50567	0.862044	3.14	3.64337	0.86184	0	2	3	0	0.725932	0	0	0	0
734	1	74	168	60	21.2585	0	0	0	1	0	0	0	0	0	0	DM	0	0	0	3	4	2.73	2.65839	1.02694	4.09	3.54519	1.15368	0	1	5	0	0.756691	0	0	0	0
735	0	78	158	65	26.0375	0	0	1	1	0	0	0	0	0	0	DM	0	0	0	3	4	1.66	1.91277	0.867853	2.22	2.90726	0.763606	0	1	3	0	0.730824	0	0	0	0
736	0	56	152	62	26.8352	0	0	1	1	0	0	0	0	0	0	DM	0	0	0	1	2	2.03	2.17894	0.931644	3.11	3.11354	0.998862	0	2	3	0	0.784542	0	0	0	0
737	0	37	163	54	20.3244	0	0	0	0	0	0	0	0	0	0	0	0	0	0	0	0	2.87	2.98268	0.96222	3.48	4.13578	0.841437	0	2	5	0	0.709004	0	0	0	0
738	1	56	175	70	22.8571	0	0	0	0	0	0	0	0	0	0	0	0	0	0	1	1	3.36	3.51121	0.956934	4.4	4.39446	1.00126	0	2	1	0	0.906569	0	0	0	0
739	0	54	169	81	28.3604	0	0	0	0	0	0	0	0	0	0	0	0	0	0	1	1	2.58	2.77347	0.930244	3.25	4.11058	0.790642	0	2	5	0	0.685443	0	0	0	0
740	0	63	161	61	23.533	0	0	0	0	0	0	0	0	0	0	0	0	0	0	2	2	2.5	2.29481	1.08942	3.11	3.40937	0.912193	0	2	3	0	0.917402	0	0	0	0
741	0	64	163	62	23.3355	0	0	0	0	0	0	0	0	0	0	0	0	0	0	2	2	2.04	2.33221	0.874707	2.94	3.48871	0.842717	0	1	5	0	0.644521	0	0	0	0
742	0	68	164	55	20.4491	0	0	1	0	0	0	0	0	0	0	0	0	0	0	2	2	1.83	2.27013	0.80612	2.92	3.43396	0.850331	0	1	5	0	0.593983	0	0	0	0
743	1	51	168	61	21.6128	0	0	0	0	0	0	0	0	0	0	0	0	0	0	1	1	3.26	3.34702	0.974001	4.38	4.09645	1.06922	0	2	5	0	0.717685	0	0	0	0
744	0	63	167	65	23.3067	0	0	0	0	0	0	0	0	0	0	0	0	0	0	2	2	1.91	2.47753	0.770929	2.65	3.73431	0.709635	0	2	1	0	0.730354	0	0	0	0
745	1	59	164	72	26.7698	0	0	1	0	0	0	0	0	0	0	0	0	0	0	1	1	3.28	2.93879	1.1161	4.33	3.66597	1.18113	0	2	3	0	0.939877	0	0	0	0
746	1	59	169	69	24.1588	1	0	1	0	0	0	0	0	0	0	0	0	0	0	1	1	3.08	3.1462	0.978958	3.57	3.95039	0.903708	0	2	5	0	0.721338	0	0	0	0
747	1	75	180	69	21.2963	1	1	0	0	1	0	0	0	0	0	COPD	0	0	0	3	4	1.6	3.07799	0.51982	3.05	4.18434	0.728908	0	2	3	0	0.437743	1	18	0	0
748	1	71	160	64	25	1	0	0	0	0	0	0	0	0	0	0	0	0	0	3	3	1.36	2.4527	0.554492	2.41	3.19571	0.754135	0	2	4	0	0.437757	1	16	1	16
749	0	56	157	52	21.0962	0	0	0	0	0	0	0	0	0	0	0	0	0	0	1	1	2.15	2.33173	0.922064	2.83	3.37464	0.838608	0	2	4	0	0.727945	0	0	0	0
750	1	49	170	65	22.4913	0	0	0	0	0	0	0	0	0	0	0	0	0	0	0	0	3.91	3.49486	1.11878	4.55	4.27289	1.06485	0	2	3	0	0.942134	0	0	0	0
751	0	81	170	72	24.9135	0	0	1	0	1	0	0	0	0	0	COPD	0	0	0	4	5	1.58	2.17403	0.72676	2.34	3.41588	0.685035	0	2	5	0	0.535507	0	0	0	0
752	0	48	159	58	22.9421	0	0	0	0	0	0	0	0	0	0	0	0	0	0	0	0	2.79	2.5806	1.08114	3.39	3.68093	0.920963	0	2	1	0	1.02424	0	0	0	0
753	0	58	164	66	24.539	0	0	0	0	0	0	0	0	0	0	0	0	0	0	1	1	2.83	2.5059	1.12933	3.5	3.70874	0.943716	0	2	3	0	0.951019	0	0	0	0
754	1	62	167	72	25.8166	0	0	1	0	0	0	0	0	0	0	0	0	0	0	2	2	3.33	2.96966	1.12134	4.3	3.76314	1.14266	0	2	5	0	0.826251	0	0	0	0
755	1	55	160	55	21.4844	1	1	0	0	0	0	0	0	0	0	0	0	0	0	1	1	2.26	2.89006	0.781989	3.37	3.53923	0.952186	0	2	5	0	0.576203	0	0	0	0
756	1	66	174	77	25.4327	1	1	0	0	0	0	0	0	0	1	0	0	0	0	2	2	2.49	3.12623	0.796486	3.19	4.06143	0.785437	0	2	5	0	0.586884	0	0	0	0
757	0	75	158	76	30.4438	0	0	1	0	0	0	0	0	0	0	0	0	0	0	3	3	1.62	1.96553	0.824204	2.49	2.96833	0.838855	0	1	3	0	0.694066	0	0	0	0
758	0	49	160	52	20.3125	0	0	0	0	0	0	0	0	0	0	0	0	0	0	0	0	2.48	2.59234	0.956663	3.23	3.71527	0.869384	0	2	3	0	0.805611	0	0	0	0
759	0	65	170	65	22.4913	0	0	0	0	0	0	0	0	0	0	0	0	0	0	2	2	2.44	2.5223	0.967372	3.25	3.84365	0.845551	0	2	3	0	0.814629	0	0	0	0
760	0	65	159	50	19.7777	0	0	1	0	0	0	0	0	0	0	0	0	0	0	2	2	1.68	2.19263	0.766202	2.08	3.25432	0.63915	0	1	3	0	0.645223	0	0	0	0
761	1	64	170	60	20.7612	1	1	0	0	0	0	0	0	0	0	0	0	0	0	2	2	3.84	3.02823	1.26807	5.37	3.88123	1.38358	0	2	5	0	0.934364	0	0	0	0
762	0	61	171	75	25.6489	0	0	0	0	0	0	0	0	0	0	0	0	0	0	2	2	2.65	2.65694	0.997387	3.5	4.02214	0.870183	0	1	3	0	0.839905	0	0	0	0
763	1	58	182	75	22.6422	1	0	0	1	0	0	0	0	0	0	DM	0	0	0	1	2	3.71	3.76349	0.985787	4.73	4.78172	0.989183	0	2	1	0	0.933903	0	0	0	0
764	0	50	165	68	24.977	0	0	0	0	0	0	0	0	0	0	0	0	0	0	1	1	2.25	2.73847	0.821627	3.11	3.98154	0.781105	0	2	3	0	0.691896	0	0	0	0
765	0	58	160	60	23.4375	0	0	0	0	0	0	0	0	0	0	0	0	0	0	1	1	2.5	2.37963	1.05058	3.69	3.48775	1.05799	0	2	2	0	0.939996	0	0	0	0
766	0	76	160	72	28.125	0	0	1	1	0	1	0	0	0	0	DM	0	0	0	3	4	2.01	2.00044	1.00478	2.78	3.04159	0.913995	0	2	3	0	0.84613	0	0	0	0
767	1	67	168	64	22.6757	1	0	0	0	0	0	0	0	1	0	CVD	0	0	0	2	3	2.19	2.85519	0.767023	3.29	3.70046	0.889079	0	2	3	0	0.645914	0	0	0	0
768	0	54	158	57	22.8329	0	0	0	0	0	0	0	0	0	0	0	0	0	0	1	1	2.54	2.40891	1.05442	3.17	3.47679	0.911761	0	2	3	0	0.887932	0	0	0	0
769	1	49	163	61	22.9591	0	0	0	0	0	0	0	0	0	0	0	0	0	0	0	0	3.33	3.1766	1.04829	4.05	3.84845	1.05237	0	2	4	0	0.827597	0	0	0	0
770	0	61	160	50	19.5312	0	0	0	1	0	0	0	0	0	0	DM	0	0	0	2	3	2.15	2.31164	0.930076	2.51	3.40888	0.736312	0	2	3	0	0.783222	0	0	0	0
771	1	73	164	80	29.7442	0	0	0	0	0	1	0	0	0	0	0	0	0	0	3	3	2.26	2.54238	0.888932	2.58	3.35859	0.768179	0	2	4	0	0.701789	1	18	0	0
772	1	76	177	89	28.4082	1	0	1	1	0	0	0	0	0	0	DM	0	0	0	3	4	3.28	2.93289	1.11835	4.32	3.9893	1.0829	0	2	3	0	0.941769	0	0	0	0
773	1	72	164	78	29.0006	0	0	0	0	0	0	0	0	0	0	0	0	0	0	3	3	2.69	2.56815	1.04745	3.62	3.37837	1.07152	0	2	3	0	0.882061	0	0	0	0
774	1	61	170	61	21.1073	1	1	1	0	0	0	0	1	0	0	peripheral vascular disease	0	0	0	2	3	3.34	3.12302	1.06948	4.32	3.95991	1.09093	0	1	5	0	0.788036	0	0	0	0
775	0	48	160	55	21.4844	0	0	0	0	0	0	0	0	0	0	0	0	0	0	0	0	2.53	2.6147	0.967607	3.18	3.7388	0.850541	0	2	2	0	0.865753	0	0	0	0
776	0	55	161	64.5	24.8833	0	0	1	0	0	0	0	0	0	0	0	0	0	0	1	1	2.03	2.48165	0.818003	3.01	3.61977	0.831545	0	2	3	0	0.688844	0	0	0	0
777	1	57	165	65	23.8751	1	1	0	0	0	0	0	0	0	0	0	0	0	0	1	1	3.47	3.04201	1.14069	4.68	3.7712	1.24098	0	1	3	0	0.960583	0	0	0	0
778	0	68	155	46	19.1467	0	0	0	0	0	0	0	0	0	0	0	0	0	0	2	2	1.64	2.0171	0.81305	2.24	2.98406	0.750656	0	2	1	0	0.770258	0	0	0	0
779	0	63	160	60	23.4375	0	0	0	0	0	0	0	0	0	0	0	0	0	0	2	2	2.5	2.26507	1.10372	3.56	3.35692	1.0605	0	2	5	0	0.813268	0	0	0	0
780	0	71	170	70	24.2215	0	0	1	0	0	0	0	0	0	0	peripheral vascular disease	0	0	0	3	4	1.97	2.37962	0.827863	2.55	3.66801	0.6952	0	2	3	0	0.697148	0	0	0	0
781	1	48	171	82	28.0428	0	0	1	0	0	0	0	0	0	0	0	0	0	0	0	0	3.23	3.56887	0.90505	4.2	4.35879	0.963569	0	1	3	0	0.762147	0	0	0	0
782	1	67	168	55	19.487	1	0	0	0	0	0	0	0	0	0	0	0	0	0	2	2	2.66	2.85519	0.931636	3.39	3.70046	0.916102	0	2	4	0	0.735502	0	0	0	0
783	1	51	170	81	28.0277	1	0	0	0	0	0	0	0	0	0	0	0	0	0	1	1	4.08	3.43819	1.18667	4.99	4.21886	1.18278	0	2	5	0	0.87439	1	2	1	2
784	0	48	156	57	23.4221	0	0	1	0	0	0	0	0	0	0	0	0	0	0	0	0	2.57	2.4797	1.03642	3.19	3.51055	0.90869	0	2	5	0	0.763675	0	0	0	0
785	1	68	165	60	22.0386	0	1	1	1	0	0	0	0	0	0	DM	0	0	0	2	3	2.33	2.71341	0.858699	3.06	3.51429	0.87073	0	2	3	0	0.723115	0	0	0	0
786	0	69	155	59	24.5578	0	0	1	0	0	1	0	0	0	1	0	0	0	0	2	2	2.32	1.99761	1.16139	2.99	2.96086	1.00984	0	2	5	0	0.855759	1	18	0	0
787	0	53	158	55	22.0317	0	0	0	1	0	0	0	0	0	0	DM	0	0	0	1	2	2.64	2.43221	1.08543	3.25	3.50286	0.927814	0	2	3	0	0.91405	0	0	0	0
788	1	65	170	67	23.1834	0	1	0	1	0	0	0	0	0	0	DM	0	0	0	2	3	2.33	2.99519	0.777915	3.49	3.85905	0.904367	0	2	3	0	0.655086	0	0	0	0
789	1	69	172	87.5	29.5768	1	0	0	0	0	0	0	0	0	0	0	0	0	0	2	2	3.07	2.94916	1.04097	4	3.87448	1.0324	0	2	5	0	0.767034	0	0	0	0
790	1	55	168	64	22.6757	1	1	0	0	0	0	0	0	0	0	0	0	0	0	1	1	2.76	3.22867	0.854841	3.78	3.99603	0.945939	0	2	3	0	0.719866	0	0	0	0
791	0	66	156	70	28.764	0	0	1	1	0	1	0	0	0	1	DM	0	0	0	2	3	2.12	2.08658	1.01602	2.66	3.07973	0.863713	0	2	5	0	0.748645	1	10	1	10
792	1	62	174	67.5	22.2949	0	0	0	0	0	0	0	0	0	0	0	0	0	0	2	2	1.87	3.25987	0.573642	3.9	4.16792	0.935718	0	2	4	0	0.452875	0	0	0	0
793	0	50	155	52	21.6441	0	0	0	0	0	0	0	0	0	0	0	0	0	0	1	1	2.5	2.40245	1.0406	3.04	3.40796	0.89203	0	2	3	0	0.876297	1	18	0	0
794	0	60	160	66	25.7812	0	0	0	1	0	0	0	0	0	1	DM	0	0	0	2	3	1.93	2.3341	0.826872	2.71	3.43505	0.788926	0	1	3	0	0.696313	0	0	0	0
795	1	69	160	67	26.1719	1	1	0	0	1	0	0	0	1	1	COPD,CVD	0	0	0	2	4	2.01	2.50251	0.803192	3.12	3.23643	0.964024	0	2	5	0	0.591826	1	18	0	0
796	1	66	163	67	25.2174	1	0	1	0	0	0	0	0	0	0	0	0	0	0	2	2	2.08	2.69537	0.771694	3.21	3.45234	0.929804	0	1	3	0	0.649848	0	0	0	0
797	1	75	165	72	26.4463	0	0	1	0	0	0	0	0	0	0	0	0	0	0	3	3	1.92	2.52614	0.760053	2.94	3.36982	0.87245	0	2	1	0	0.72005	0	0	0	0
798	0	62	166	73	26.4915	0	0	1	0	0	0	0	0	0	0	0	0	0	0	2	2	2.52	2.47284	1.01907	3.01	3.70733	0.811906	0	2	5	0	0.750896	0	0	0	0
799	1	66	172	71	23.9995	1	1	1	1	0	0	0	0	0	0	DM	0	0	0	2	3	3	3.04523	0.985147	4.65	3.94627	1.17833	0	2	2	0	0.881448	1	5	1	5
800	0	57	162	59	22.4813	0	0	0	0	0	0	0	0	0	0	0	0	0	0	1	1	2.8	2.46602	1.13543	3.38	3.62096	0.933453	0	2	3	0	0.956152	0	0	0	0
801	1	66	175	105	34.2857	1	0	0	0	0	0	0	0	0	1	0	0	0	0	2	2	2.89	3.16718	0.912484	3.99	4.11976	0.968504	0	2	4	0	0.720382	1	18	0	0
802	0	61	163	65	24.4646	0	0	0	0	0	0	0	0	0	0	0	0	0	0	2	2	2.36	2.40332	0.981973	2.81	3.57013	0.787085	0	2	2	0	0.878608	0	0	0	0
803	1	64	176	95	30.6689	1	1	0	0	0	0	0	0	0	0	0	0	0	0	2	2	2.6	3.27639	0.793556	3.64	4.23106	0.860305	0	1	3	0	0.668258	1	18	0	0
804	0	53	163	58	21.83	0	0	0	0	0	0	0	0	0	0	0	0	0	0	1	1	2.24	2.59616	0.862813	3.05	3.78519	0.805773	0	2	3	0	0.72658	0	0	0	0
805	0	50	156	54	22.1893	0	0	0	0	0	0	0	0	0	0	0	0	0	0	1	1	2.69	2.43502	1.10471	3.31	3.46292	0.95584	0	2	5	0	0.813999	0	0	0	0
806	0	60	160	70	27.3438	0	0	1	0	0	0	0	0	0	0	0	0	0	0	2	2	2.38	2.3341	1.01967	2.96	3.43505	0.861706	0	2	3	0	0.858666	0	0	0	0
807	1	48	169	64	22.4082	0	0	1	0	0	0	0	0	0	0	0	0	0	0	0	0	3.57	3.47478	1.0274	4.38	4.23305	1.03471	0	2	2	0	0.919254	0	0	0	0
808	0	67	153	51	21.7865	0	0	0	0	0	0	0	0	0	0	0	0	0	0	2	2	2.46	1.98411	1.23985	3.17	2.91176	1.08869	0	2	3	0	1.04409	0	0	0	0
809	1	66	170	67	23.1834	1	1	1	0	0	0	0	0	0	0	0	0	0	0	2	2	3.1	2.96542	1.04538	4.59	3.83309	1.19747	0	2	5	0	0.770283	0	0	0	0
810	1	64	165	65.7	24.1322	1	1	1	0	0	0	0	0	0	0	0	0	0	0	2	2	2.88	2.82975	1.01776	3.77	3.60339	1.04624	0	2	3	0	0.857058	0	0	0	0
811	0	32	170	70	24.2215	0	0	0	0	0	0	0	0	0	0	0	0	0	0	0	0	2.86	3.35333	0.852883	3.8	4.6247	0.821675	0	1	1	0	0.807995	0	0	0	0
812	1	64	160	67.5	26.3672	1	1	0	0	0	0	0	0	0	0	0	0	0	0	2	2	1.72	2.63877	0.651818	2.43	3.33781	0.728023	0	2	5	0	0.480287	0	0	0	0
813	1	54	175	75	24.4898	1	0	0	0	0	0	0	0	0	0	0	0	0	0	1	1	3.49	3.5771	0.97565	4.41	4.45206	0.990552	0	2	3	0	0.8216	0	0	0	0
814	0	69	168	60	21.2585	0	0	1	1	0	0	0	0	0	0	DM	0	0	0	2	3	2.63	2.36455	1.11226	3.5	3.6178	0.96744	0	2	2	0	0.995182	0	0	0	0
815	1	66	175	83	27.102	1	0	1	0	0	0	0	0	0	0	0	0	0	0	2	2	2.81	3.16718	0.887225	3.75	4.11976	0.910248	0	2	3	0	0.747136	0	0	0	0
816	0	56	164	57.6	21.4158	0	0	0	0	0	0	0	0	0	0	0	0	0	0	1	1	2.36	2.55472	0.923779	2.81	3.76151	0.747041	0	2	5	0	0.680679	0	0	0	0
817	1	54	168	64	22.6757	1	1	0	0	0	0	0	0	0	0	0	0	0	0	1	1	2.86	3.26042	0.877188	4.09	4.02208	1.01689	0	2	2	0	0.784853	0	0	0	0
818	1	41	175	81	26.449	0	0	0	0	0	0	0	0	0	0	0	0	0	0	0	0	3.88	3.94053	0.984639	5.51	4.79619	1.14883	0	1	2	0	0.880993	0	0	0	0
819	0	42	160	65	25.3906	0	0	0	0	0	0	0	0	0	0	0	0	0	0	0	0	2.26	2.76066	0.818644	3.18	3.87611	0.820409	0	2	5	0	0.603212	0	0	0	0
820	0	70	153	71.5	30.5438	0	0	1	0	0	0	0	0	0	1	0	0	0	0	3	3	1.54	1.92523	0.799903	2.09	2.84438	0.734783	0	1	5	0	0.589402	0	0	0	0
821	0	45	165	57	20.9366	0	0	0	0	0	0	0	0	0	0	0	0	0	0	0	0	2.57	2.86706	0.89639	3.34	4.11255	0.812148	0	2	2	0	0.802033	0	0	0	0
822	0	77	152	54	23.3726	0	0	0	0	0	0	0	0	0	0	0	0	0	0	3	3	1.98	1.77932	1.11279	2.51	2.65868	0.944077	0	2	3	0	0.937084	0	0	0	0
823	0	60	157	52	21.0962	0	0	0	0	0	0	0	0	0	0	0	0	0	0	2	2	2.24	2.2434	0.998484	3.03	3.27703	0.924619	0	1	3	0	0.840829	0	0	0	0
824	0	52	167	65	23.3067	0	0	1	0	0	0	0	0	0	0	0	0	0	0	1	1	2.43	2.75499	0.882036	3.34	4.05056	0.824577	0	2	3	0	0.742767	1	5	1	5
825	0	63	160	61	23.8281	0	0	1	0	0	0	0	0	0	0	0	0	0	0	2	2	2.05	2.26507	0.905051	2.61	3.35692	0.777498	0	2	5	0	0.66688	0	0	0	0
826	0	63	166	67	24.3141	0	0	0	0	0	0	0	0	0	0	0	0	0	0	2	2	2.87	2.44657	1.17307	3.78	3.67892	1.02747	0	2	2	0	1.04959	0	0	0	0
827	1	57	176	88	28.4091	0	0	1	0	0	0	0	0	0	0	0	0	0	0	1	1	2.99	3.52215	0.848913	3.59	4.4281	0.810732	0	2	5	0	0.625515	0	0	0	0
828	1	48	173	74	24.7252	0	0	0	0	0	0	0	0	0	0	0	0	0	0	0	0	3.63	3.66436	0.990624	4.51	4.48674	1.00518	1	1	5	1	0.729934	0	0	0	0
829	0	69	162	65	24.7676	0	0	1	0	0	0	0	0	0	0	0	0	0	0	2	2	1.95	2.19118	0.889932	2.42	3.30481	0.732265	0	2	5	0	0.655739	0	0	0	0
830	0	61	152	55	23.8054	0	0	0	0	0	0	0	0	0	0	0	0	0	0	2	2	1.64	2.07624	0.789891	2.2	3.00045	0.733223	0	2	4	0	0.623598	0	0	0	0
831	0	63	169	55	19.257	0	0	0	0	0	0	0	0	0	0	0	0	0	0	2	2	2.35	2.54007	0.925173	2.72	3.84658	0.707122	0	2	5	0	0.681707	1	16	1	16
832	1	78	165	75	27.5482	0	0	0	0	0	0	0	0	0	0	0	0	0	0	3	3	2.33	2.45295	0.949878	3.04	3.3104	0.918317	0	2	1	0	0.899884	0	0	0	0
833	0	57	162	76	28.959	0	0	1	0	0	0	0	0	0	0	0	0	0	0	1	1	2.43	2.46602	0.985392	2.99	3.62096	0.825747	0	1	5	0	0.726078	0	0	0	0
834	0	66	160	77.58	30.3047	0	0	1	0	0	0	0	0	0	0	0	0	0	0	2	2	1.98	2.20018	0.899928	2.78	3.27997	0.84757	0	2	2	0	0.805199	0	0	0	0
835	0	46	165	51	18.7328	0	0	0	0	0	0	0	0	0	0	0	0	0	0	0	0	3.18	2.84262	1.11869	3.75	4.08713	0.917515	0	2	5	0	0.824295	0	0	0	0
836	0	62	161	57	21.9899	0	0	0	0	0	0	0	0	0	0	0	0	0	0	2	2	2.37	2.31945	1.0218	2.87	3.43569	0.83535	0	2	3	0	0.860459	0	0	0	0
837	0	36	160	45	17.5781	0	0	0	0	0	0	0	0	0	0	0	0	0	0	0	0	2.66	2.89035	0.920303	3.42	3.95988	0.863662	0	2	4	0	0.726555	1	18	0	0
838	0	55	162	53	20.1951	0	0	0	0	0	0	0	0	0	0	0	0	0	0	1	1	2.23	2.51404	0.887019	2.82	3.67597	0.767145	0	2	4	0	0.700278	0	0	0	0
839	1	38	185	100	29.2184	0	0	0	0	0	0	0	0	0	0	0	0	0	0	0	0	3.94	4.54247	0.86737	4.77	5.57261	0.855972	0	2	5	0	0.639115	0	0	0	0
840	0	50	160	60	23.4375	0	0	0	0	0	0	0	0	0	0	0	0	0	0	1	1	2.49	2.56759	0.969781	3.13	3.68808	0.84868	0	2	5	0	0.714575	0	0	0	0
841	0	66	163	64	24.0882	0	0	0	0	0	0	0	0	0	0	0	0	0	0	2	2	2.38	2.28744	1.04046	3.1	3.43512	0.902443	0	2	2	0	0.930942	0	0	0	0
842	1	50	172	75	25.3515	0	0	0	0	0	0	0	0	0	0	0	0	0	0	1	1	3.24	3.56154	0.90972	4.4	4.37123	1.00658	0	2	5	0	0.67032	1	18	0	0
843	1	49	178	75.5	23.8291	0	0	1	0	0	0	0	0	0	0	0	0	0	0	0	0	3.26	3.87954	0.840306	4.22	4.79083	0.880849	0	1	2	0	0.751852	0	0	0	0
844	1	61	172	75	25.3515	0	0	1	1	0	0	0	0	0	1	DM	0	0	0	2	3	2.73	3.20708	0.851243	3.08	4.07684	0.755487	0	2	3	0	0.716836	0	0	0	0
845	0	55	158	70	28.0404	0	0	0	0	0	0	0	0	0	0	0	0	0	0	1	1	2.09	2.38582	0.87601	3.01	3.45427	0.871385	0	2	5	0	0.645481	0	0	0	0
846	0	43	155	63	26.2227	0	0	1	0	0	0	0	0	0	0	0	0	0	0	0	0	2.15	2.56117	0.839459	2.73	3.56002	0.766849	0	1	5	0	0.618549	0	0	0	0
847	1	59	176	85	27.4406	1	0	1	1	0	0	0	0	0	0	DM	0	0	0	1	2	3.19	3.44994	0.924654	4.29	4.37013	0.981664	0	2	5	0	0.681324	1	16	1	16
848	0	66	166	64	23.2254	0	0	0	0	0	0	0	0	0	0	0	0	0	0	2	2	2.26	2.37648	0.950987	2.82	3.59459	0.784513	0	2	5	0	0.700727	1	18	0	0
849	0	57	160	53	20.7031	0	0	0	0	0	0	0	0	0	0	0	0	0	0	1	1	2.59	2.40271	1.07795	3.83	3.51076	1.09093	0	1	4	0	0.851014	0	0	0	0
850	0	68	145	55	26.1593	1	0	1	0	0	0	0	0	0	0	0	0	0	0	2	2	1.81	1.75421	1.0318	2.67	2.5278	1.05625	0	2	3	0	0.868888	0	0	0	0
851	0	65	154	65	27.4077	0	0	0	0	1	0	0	0	0	0	COPD	0	0	0	2	3	1.72	2.05074	0.838721	2.63	3.00563	0.875026	0	2	5	0	0.618005	1	16	1	16
852	0	55	162	55	20.9572	0	0	0	0	0	0	0	0	0	0	0	0	0	0	1	1	2.14	2.51404	0.85122	2.97	3.67597	0.807951	0	2	4	0	0.672016	0	0	0	0
853	1	58	176	67.5	21.7911	0	0	1	1	0	0	0	0	0	0	DM	0	0	0	1	2	3.27	3.48764	0.937598	4.09	4.39907	0.929741	0	2	5	0	0.690862	0	0	0	0
854	1	65	173	75	25.0593	1	0	0	0	0	0	0	0	0	0	0	0	0	0	2	2	2.65	3.11656	0.850297	3.21	4.03072	0.796383	0	2	4	0	0.671287	0	0	0	0
855	1	49	170	68	23.5294	1	0	0	0	0	0	0	0	0	0	0	0	0	0	0	0	3.57	3.49486	1.0215	4.61	4.27289	1.0789	0	1	2	0	0.913973	0	0	0	0
856	0	61	168	38	13.4637	0	0	1	0	0	0	0	0	0	0	0	0	0	0	2	2	2.21	2.56028	0.863187	2.84	3.84886	0.737881	0	2	1	0	0.817756	0	0	0	0
857	1	66	174	75	24.7721	1	1	0	1	0	0	0	0	0	0	DM	0	0	0	2	3	2.82	3.12623	0.902044	3.62	4.06143	0.891311	0	1	3	0	0.759616	0	0	0	0
858	0	57	161	57	21.9899	0	0	0	0	0	0	0	0	0	0	0	0	0	0	1	1	2.48	2.43426	1.01879	3.37	3.56561	0.945141	0	1	2	0	0.91155	0	0	0	0
859	1	54	180	90	27.7778	0	0	0	0	0	0	0	0	0	0	0	0	0	0	1	1	3.99	3.81341	1.04631	5.13	4.77531	1.07428	0	1	5	0	0.770964	0	0	0	0
860	0	54	161	53	20.4467	0	0	0	0	0	0	0	0	0	0	0	0	0	0	1	1	2.26	2.50567	0.901953	2.67	3.64337	0.732839	0	2	2	0	0.807011	0	0	0	0
861	1	60	160	60	23.4375	1	0	0	0	0	0	0	0	0	0	0	0	0	0	2	2	2.24	2.75121	0.814187	3.07	3.42818	0.895518	0	2	1	0	0.771335	0	0	0	0
862	1	47	171	97	33.1726	1	0	0	0	0	0	0	0	0	0	0	0	0	0	0	0	3.34	3.59611	0.928781	4.82	4.38624	1.09889	0	2	4	0	0.733248	0	0	0	0
863	1	70	166	84	30.4834	0	0	0	0	0	0	0	0	0	0	0	0	0	0	3	3	2.44	2.69351	0.905881	3.26	3.52276	0.92541	0	1	3	0	0.762847	1	16	1	16
864	0	65	156	70	28.764	0	0	1	0	0	0	0	0	0	0	0	0	0	0	2	2	1.88	2.1069	0.892305	1.97	3.10369	0.634729	0	2	5	0	0.657488	0	0	0	0
865	1	65	170	82	28.3737	0	0	0	0	0	0	0	0	0	0	0	0	0	0	2	2	3.1	2.99519	1.03499	3.98	3.85905	1.03134	0	1	3	0	0.871574	0	0	0	0
866	0	55	153	50	21.3593	0	0	1	0	0	0	0	0	0	0	0	0	0	0	1	1	2.23	2.23046	0.999792	2.77	3.18866	0.868702	0	2	3	0	0.84193	0	0	0	0
867	0	67	152	60	25.9695	0	0	0	0	0	0	0	0	0	0	0	0	0	0	2	2	2.01	1.95705	1.02706	2.46	2.86464	0.858747	0	2	3	0	0.864889	1	17	1	17
868	1	67	169	71.5	25.0341	0	0	0	0	0	0	0	0	0	0	0	0	0	0	2	2	2.62	2.89393	0.905343	3.47	3.75551	0.923977	0	1	4	0	0.714744	0	0	0	0
869	1	52	176	73	23.5666	1	1	0	0	0	0	0	0	0	0	0	0	0	0	1	1	4.04	3.68766	1.09554	4.91	4.56973	1.07446	0	2	5	0	0.807243	0	0	0	0
870	0	71	155	60	24.974	0	0	1	0	0	0	0	0	0	0	0	0	0	0	3	3	1.49	1.96114	0.759763	2.18	2.91485	0.747895	0	2	3	0	0.6398	1	16	1	16
871	0	57	168	64	22.6757	0	0	0	0	0	0	0	0	0	0	0	0	0	0	1	1	2.56	2.66114	0.961993	3.39	3.96389	0.855221	0	2	2	0	0.86073	0	0	0	0
872	0	68	148	48	21.9138	0	0	0	0	0	0	0	0	0	0	0	0	0	0	2	2	1.93	1.83106	1.05403	2.47	2.65994	0.928593	0	2	4	0	0.832131	0	0	0	0
873	0	54	161	65	25.0762	0	0	0	0	0	0	0	0	0	0	0	0	0	0	1	1	2.47	2.50567	0.985763	3.33	3.64337	0.91399	0	2	5	0	0.726352	0	0	0	0
874	0	38	160	56	21.875	0	0	0	0	0	0	0	0	0	0	0	0	0	0	0	0	3.03	2.85041	1.06301	3.8	3.93787	0.964988	0	2	5	0	0.783267	0	0	0	0
875	0	71	160	50	19.5312	0	0	0	0	0	0	0	0	0	0	0	0	0	0	3	3	2.11	2.09594	1.00671	2.87	3.15444	0.909829	0	2	5	0	0.741785	0	0	0	0
876	0	60	169	65	22.7583	0	0	0	0	0	0	0	0	0	0	0	0	0	0	2	2	3.19	2.61748	1.21873	4	3.9361	1.01623	0	1	3	0	1.0263	0	0	0	0
877	0	53	161	57	21.9899	0	0	0	0	0	0	0	0	0	0	0	0	0	0	1	1	2.8	2.52991	1.10676	3.49	3.67068	0.950777	0	1	5	0	0.815507	0	0	0	0
878	0	51	165	62	22.7732	0	0	0	0	0	0	0	0	0	0	0	0	0	0	1	1	2.6	2.7123	0.958597	3.49	3.95622	0.882155	0	2	2	0	0.857692	0	0	0	0
879	0	81	152	50	21.6413	0	0	1	0	0	0	0	0	0	0	0	0	0	0	4	4	1.11	1.71986	0.6454	1.18	2.58565	0.456365	0	1	5	0	0.475558	0	0	0	0
880	0	64	148	57	26.0226	0	0	0	0	0	0	0	0	0	0	0	0	0	0	2	2	1.74	1.90538	0.913205	2.2	2.74379	0.801811	0	2	3	0	0.769015	0	0	0	0
881	0	34	168	54	19.1327	0	0	0	0	0	0	0	0	0	0	0	0	0	0	0	0	3.41	3.23941	1.05266	3.81	4.48585	0.849337	0	2	1	0	0.997258	0	0	0	0
882	1	65	173	65	21.7181	0	0	0	0	0	1	0	0	0	0	0	0	0	0	2	2	3.01	3.11656	0.965809	3.78	4.03072	0.937797	0	1	3	0	0.813313	1	9	1	9
883	0	54	156	64	26.2985	0	0	1	0	0	0	0	0	0	0	0	0	0	0	1	1	2.05	2.3455	0.874013	3.02	3.36832	0.89659	0	2	4	0	0.69001	0	0	0	0
884	0	52	160	50.5	19.7266	0	0	0	0	0	0	0	0	0	0	ulcer disease, mild liver disease	0	0	0	1	3	2.4	2.51873	0.952861	2.96	3.64121	0.812916	0	2	3	0	0.80241	0	0	0	0
885	1	63	171	80	27.3588	1	0	1	0	0	0	0	0	0	1	0	0	0	0	2	2	3.28	3.09954	1.05822	4.06	3.9648	1.02401	0	1	5	0	0.779741	1	18	0	0
886	0	58	158	57	22.8329	0	0	0	0	0	0	0	0	0	0	0	0	0	0	1	1	2.09	2.31777	0.901727	3.09	3.38028	0.914125	0	2	3	0	0.759349	0	0	0	0
887	1	63	170	79	27.3356	0	0	0	0	0	0	0	0	0	0	mild liver disease	0	0	0	2	3	3.24	3.05854	1.05933	3.88	3.90736	0.992997	0	2	1	0	1.00358	0	0	0	0
888	0	65	169	56	19.6072	0	0	0	0	0	0	0	0	0	0	0	0	0	0	2	2	2.84	2.49133	1.13995	3.62	3.78764	0.955741	0	2	4	0	0.899963	1	18	0	0
889	1	57	165	77	28.2828	0	0	0	0	0	0	0	0	0	0	0	0	0	0	1	1	3.15	3.04201	1.0355	4.19	3.7712	1.11105	0	2	4	0	0.817499	0	0	0	0
890	1	63	173	62	20.7157	0	0	0	0	0	0	0	0	0	0	0	0	0	0	2	2	3.29	3.18248	1.03379	3.73	4.08118	0.91395	0	2	3	0	0.870557	0	0	0	0
891	1	61	178	80	25.2493	1	1	1	0	0	0	0	0	0	0	0	0	0	0	2	2	3.43	3.46677	0.989394	4.68	4.43992	1.05407	0	2	2	0	0.885248	0	0	0	0
892	0	53	155	60	24.974	0	0	0	0	0	0	0	0	0	0	0	0	0	0	1	1	2.12	2.33651	0.907335	2.7	3.33971	0.808454	0	2	5	0	0.668563	0	0	0	0
893	0	54	171	81	27.7008	0	0	0	0	0	0	0	0	0	0	0	0	0	0	1	1	2.4	2.84263	0.844287	2.89	4.23269	0.682781	0	2	4	0	0.666543	0	0	0	0
894	0	42	160	65	25.3906	0	0	0	0	0	0	0	0	0	0	0	0	0	0	0	0	2.67	2.76066	0.967159	3.62	3.87611	0.933925	0	2	2	0	0.865353	0	0	0	0
895	0	57	150	45	20	0	0	1	0	0	0	0	0	0	0	0	0	0	0	1	1	2.41	2.099	1.14816	3.03	2.98995	1.0134	0	1	5	0	0.846016	0	0	0	0
896	1	60	171	60	20.5191	0	0	0	0	0	0	0	0	0	0	0	0	0	0	2	2	2.76	3.1996	0.862609	3.01	4.04492	0.744143	0	1	3	0	0.726408	0	0	0	0
897	0	56	165	70	25.7117	0	0	1	0	0	0	0	0	0	0	0	0	0	0	1	1	2.87	2.58745	1.1092	3.43	3.81883	0.89818	0	2	3	0	0.934064	0	0	0	0
898	0	54	158	64	25.6369	0	0	0	0	0	0	0	0	0	0	0	0	0	0	1	1	2.68	2.40891	1.11254	3.39	3.47679	0.975038	0	2	3	0	0.936873	0	0	0	0
899	1	58	172	78	26.3656	0	0	1	0	0	0	0	0	0	0	0	0	0	0	1	1	2.19	3.31024	0.661584	4.47	4.15451	1.07594	0	2	4	0	0.522303	0	0	0	0
900	1	56	173	80	26.7299	0	0	0	1	0	0	0	0	0	0	DM	0	0	0	1	2	3.43	3.42075	1.0027	4.49	4.27056	1.05138	0	1	3	0	0.844382	0	0	0	0
901	1	71	162	75	28.578	0	0	0	0	0	0	0	0	0	0	0	0	0	0	3	3	1.28	2.52287	0.507359	2.16	3.29603	0.655334	0	2	3	0	0.42725	0	0	0	0
902	0	60	160	57.7	22.5391	0	0	0	0	0	0	0	0	0	0	mild liver disease	0	0	0	2	3	2.49	2.3341	1.06679	3.36	3.43505	0.978152	0	1	1	0	1.01065	0	0	0	0
903	0	62	168	64	22.6757	0	0	1	0	0	0	0	0	0	1	0	0	0	0	2	2	2.15	2.53563	0.847915	2.73	3.81946	0.714761	0	2	3	0	0.714034	0	0	0	0
904	0	77	162	52	19.8141	0	0	0	0	0	0	0	0	0	0	0	0	0	0	3	3	1.97	2.03326	0.968887	2.65	3.11541	0.850611	0	2	1	0	0.917893	0	0	0	0
905	1	63	165	63	23.1405	1	1	0	0	0	0	0	0	0	0	0	0	0	0	2	2	3.21	2.85807	1.12313	4.34	3.62766	1.19636	0	3	3	1	0.945798	1	16	1	16
906	1	61	172	85	28.7317	1	1	1	0	0	0	0	0	0	1	0	0	0	0	2	2	2.32	3.20708	0.7234	3.48	4.07684	0.853602	0	1	4	0	0.571106	0	0	0	0
907	1	62	170	71	24.5675	0	0	0	0	0	0	0	0	0	0	0	0	0	0	2	2	2.95	3.09218	0.954019	4.65	3.93359	1.18213	0	1	1	0	0.903807	0	0	0	0
908	1	76	167	66	23.6652	0	0	0	0	0	0	0	0	0	0	0	0	0	0	3	3	2.83	2.57006	1.10114	3.6	3.45189	1.04291	0	2	5	0	0.811368	1	18	0	0
909	0	40	158	52	20.83	0	0	0	0	0	0	0	0	0	0	0	0	0	0	0	0	2.41	2.73506	0.881151	2.92	3.79067	0.770313	0	2	5	0	0.649269	1	18	0	0
910	0	62	160	57	22.2656	0	0	0	0	0	0	0	0	0	0	0	0	0	0	2	2	2.74	2.28938	1.19683	3.58	3.38284	1.05828	0	1	3	0	1.00786	0	0	0	0
911	1	73	170	80	27.6817	0	0	0	0	0	0	0	0	0	0	0	0	0	0	3	3	2.11	2.75852	0.764904	3.04	3.67269	0.827732	0	2	5	0	0.563614	0	0	0	0
912	1	65	180	75	23.1481	0	0	0	0	0	0	1	0	0	0	0	0	0	0	2	2	2.95	3.4103	0.865026	4.11	4.4488	0.923844	0	1	4	0	0.682916	1	5	1	5
913	0	67	163	60	22.5827	0	0	0	0	0	0	0	0	0	0	0	0	0	0	2	2	1.96	2.26536	0.865204	2.87	3.40854	0.842003	0	1	2	0	0.774129	0	0	0	0
914	1	79	165	70	25.7117	0	0	1	0	0	0	0	0	0	0	0	0	0	0	3	3	1.46	2.43059	0.600677	2.39	3.29074	0.72628	0	2	3	0	0.505834	0	0	0	0
915	0	66	163	60	22.5827	1	0	1	0	0	0	0	0	0	0	0	0	0	0	2	2	1.86	2.28744	0.813136	2.52	3.43512	0.733599	0	1	5	0	0.599153	0	0	0	0
916	1	48	173	98	32.7442	0	0	0	0	0	0	0	0	0	0	0	0	0	0	0	0	2.89	3.66436	0.788679	3.69	4.48674	0.822423	0	1	2	0	0.70566	0	0	0	0
917	1	56	170	67	23.1834	0	0	0	1	0	0	0	0	0	0	DM	0	0	0	1	2	3.17	3.28753	0.964249	3.98	4.08868	0.97342	0	3	2	0	0.862749	0	0	0	0
918	0	74	150	57	25.3333	0	0	0	0	0	0	0	0	0	0	0	0	0	0	3	3	1.5	1.77837	0.843468	2.05	2.62905	0.77975	0	2	3	0	0.710289	0	0	0	0
919	0	33	164	45.5	16.917	0	0	0	0	0	0	0	0	0	0	0	0	0	0	0	0	3.17	3.09669	1.02367	3.55	4.22715	0.839809	0	1	2	0	0.915917	0	0	0	0
920	1	56	170	80	27.6817	0	0	0	1	0	0	0	0	0	0	DM	0	0	0	1	2	2.99	3.28753	0.909497	3.93	4.08868	0.961191	0	2	3	0	0.765892	0	0	0	0
921	0	57	165	77	28.2828	0	0	0	0	0	0	0	0	0	0	0	0	0	0	1	1	2.66	2.56261	1.038	3.29	3.79011	0.86805	0	2	3	0	0.874108	0	0	0	0
922	0	64	163	62	23.3355	0	0	0	0	0	0	0	0	0	0	0	0	0	0	2	2	2.16	2.33221	0.92616	2.71	3.48871	0.77679	0	1	1	0	0.877415	0	0	0	0
923	1	62	167	70	25.0995	0	0	1	0	0	0	0	0	0	0	0	0	0	0	2	2	2.41	2.96966	0.811541	2.41	3.76314	0.640422	0	2	3	0	0.683403	0	0	0	0
924	0	63	165	75	27.5482	0	0	0	0	0	0	0	0	0	0	0	0	0	0	2	2	2.26	2.41581	0.935503	3.05	3.62403	0.841604	0	2	5	0	0.689318	1	18	0	0
925	0	50	166	63	22.8625	0	0	0	0	0	0	0	0	0	0	0	0	0	0	1	1	2.79	2.77334	1.00601	3.68	4.04185	0.910475	0	2	1	0	0.953061	0	0	0	0
926	1	50	178	78	24.6181	0	0	0	0	0	0	0	0	0	0	0	0	0	0	1	1	4.39	3.84993	1.14028	4.85	4.76053	1.01879	0	2	4	0	0.900222	0	0	0	0
927	0	72	158	53	21.2306	0	0	1	0	0	0	0	0	0	0	0	0	0	0	3	3	1.86	2.02171	0.920012	2.65	3.03636	0.872756	0	2	5	0	0.677904	0	0	0	0
928	0	67	155	56	23.3091	0	0	0	0	0	0	0	0	0	0	0	0	0	0	2	2	1.67	2.0388	0.819109	2.11	3.00738	0.701606	0	2	3	0	0.689776	0	0	0	0
929	1	48	171	89	30.4367	0	0	0	0	0	0	0	0	0	0	0	0	0	0	0	0	4.07	3.56887	1.14042	4.93	4.35879	1.13105	0	2	3	0	0.960352	0	0	0	0
930	1	60	162	60	22.8624	0	0	0	0	0	0	0	0	0	0	0	0	0	0	2	2	2.42	2.82992	0.855147	3.57	3.5358	1.00967	0	2	4	0	0.675116	0	0	0	0
931	1	50	173	71	23.7228	1	1	0	0	0	0	0	0	0	0	0	0	0	0	1	1	3.67	3.60873	1.01698	4.54	4.43474	1.02374	0	2	4	0	0.802878	0	0	0	0
932	0	45	156	60	24.6548	0	0	0	0	0	0	0	0	0	0	0	0	0	0	0	0	2.47	2.54936	0.96887	3.45	3.57687	0.96453	0	2	3	0	0.815891	1	18	0	0
933	0	72	150	54	24	0	0	1	1	0	0	0	0	0	0	DM	0	0	0	3	4	2.09	1.8133	1.15259	2.29	2.66813	0.858278	0	2	3	0	0.970606	0	0	0	0
934	0	73	158.5	44	17.5144	0	0	1	1	0	0	0	0	0	0	DM	0	0	0	3	4	1.83	2.01544	0.907991	2.39	3.03633	0.787135	0	2	4	0	0.716835	0	0	0	0
935	0	32	163	56	21.0772	0	0	0	0	0	0	0	0	0	0	0	0	0	0	0	0	2.83	3.07072	0.921608	3.7	4.16532	0.888288	0	2	1	0	0.873103	0	0	0	0
936	0	63	161	50	19.2894	0	0	0	0	0	1	0	0	0	0	0	0	0	0	2	2	2.24	2.29481	0.976116	3.11	3.40937	0.912193	0	2	4	0	0.770618	1	16	1	16
937	0	24	164	55	20.4491	0	0	0	0	0	0	0	0	0	0	0	0	0	0	0	0	3.55	3.20255	1.10849	4.19	4.18481	1.00124	0	2	1	0	1.05015	0	0	0	0
938	1	62	162	65	24.7676	0	0	0	0	0	0	0	0	0	1	0	0	0	0	2	2	3.4	2.77159	1.22673	3.95	3.48903	1.13212	0	2	3	0	1.03304	0	0	0	0
939	1	70	170	80	27.6817	1	1	0	0	0	0	0	0	0	1	0	0	0	0	3	3	2.1	2.84315	0.738617	3.12	3.73776	0.834723	0	2	3	0	0.621993	1	18	0	0
940	1	62	176	62	20.0155	0	0	0	0	0	0	0	0	0	0	0	0	0	0	2	2	3.65	3.34558	1.09099	4.55	4.28814	1.06107	0	1	3	0	0.918729	0	0	0	0
941	0	65	160	65	25.3906	0	0	1	0	1	0	0	0	0	0	COPD	0	0	0	2	3	1.39	2.22161	0.625673	1.99	3.30548	0.60203	0	1	5	0	0.461022	0	0	0	0
942	1	44	178	64	20.1995	1	1	0	0	0	0	0	0	0	0	0	0	0	0	0	0	3.84	4.01722	0.955886	5.11	4.92781	1.03697	0	1	1	0	0.905576	0	0	0	0
943	1	73	178	66	20.8307	0	0	0	0	0	0	0	0	0	0	0	0	0	0	3	3	2.6	3.06214	0.849079	3.72	4.11787	0.903379	0	2	2	0	0.759702	0	0	0	0
944	0	46	158	52	20.83	0	0	0	0	0	0	0	0	0	0	0	0	0	0	0	0	2.6	2.59596	1.00156	3.35	3.66924	0.912997	0	1	3	0	0.843415	0	0	0	0
945	0	62	164	60	22.3081	0	0	1	0	0	0	0	0	0	0	0	0	0	0	2	2	2.21	2.41087	0.916683	2.94	3.59719	0.817306	0	2	5	0	0.675451	0	0	0	0
946	1	67	176	75	24.2123	0	0	1	0	0	0	0	0	0	0	0	0	0	0	2	2	2.86	3.17331	0.901266	4.29	4.15454	1.0326	0	2	5	0	0.664091	0	0	0	0
947	0	54	157	55	22.3133	0	0	0	0	0	0	0	0	0	0	0	0	0	0	1	1	1.91	2.3771	0.803502	2.52	3.4223	0.736348	0	2	7	0	0.507475	1	18	0	0
948	0	54	160	62.5	24.4141	0	0	0	0	0	0	0	0	0	0	0	0	0	0	1	1	2	2.4732	0.80867	2.86	3.58732	0.797252	0	2	2	0	0.723547	0	0	0	0
949	1	66	178	75	23.6713	0	0	0	0	0	0	0	0	0	0	0	colon cancer	0	0	2	4	2.89	3.29182	0.877935	3.86	4.29772	0.89815	0	2	3	0	0.739314	0	0	0	0
950	1	71	170	51	17.6471	0	0	0	0	0	0	0	0	0	0	0	0	0	0	3	3	2.74	2.81469	0.973463	2.95	3.716	0.793863	0	1	4	0	0.768524	0	0	0	0
951	0	23	166	86	31.2092	0	0	0	0	0	0	0	0	0	0	0	0	0	0	0	0	1.78	3.29852	0.539636	2.34	4.30224	0.543903	1	2	5	1	0.397627	0	0	0	0
952	1	55	171	82.5	28.2138	1	0	0	0	0	0	0	0	0	0	0	0	0	0	1	1	3.05	3.36108	0.907446	4.61	4.17594	1.10394	0	2	1	0	0.859686	0	0	0	0
953	0	56	165	69	25.3444	0	0	0	0	0	0	0	0	0	0	0	0	0	0	1	1	1.3	2.58745	0.502425	2.51	3.81883	0.657269	0	1	3	0	0.423095	0	0	0	0
954	1	56	173	75	25.0593	0	0	0	0	0	0	0	0	0	0	0	0	0	0	1	1	3.19	3.42075	0.932544	4.88	4.27056	1.14271	0	3	3	0	0.7853	0	0	0	0
955	0	59	168	80	28.3447	0	0	0	0	0	0	0	0	0	0	0	0	0	0	1	1	2.52	2.61025	0.965423	3.43	3.90809	0.877667	0	2	1	0	0.914612	0	0	0	0
956	1	64	162	61	23.2434	0	0	0	0	0	0	0	0	1	0	CVD	0	0	0	2	3	2.33	2.71427	0.858426	3.17	3.44258	0.92082	0	2	5	0	0.632524	0	0	0	0
957	0	55	162	56.5	21.5287	0	0	0	0	0	0	0	0	0	0	0	0	0	0	1	1	2.17	2.51404	0.863153	2.7	3.67597	0.734501	0	2	2	0	0.772295	0	0	0	0
958	0	51	170	57	19.7232	0	0	0	0	0	0	0	0	0	0	0	0	0	0	1	1	2.68	2.88725	0.928219	3.49	4.26126	0.819006	0	2	1	0	0.879366	0	0	0	0
959	0	55	158	57	22.8329	0	0	0	0	0	0	0	0	0	0	0	0	0	0	1	1	2.12	2.38582	0.888584	2.69	3.45427	0.778746	0	2	7	0	0.561211	0	0	0	0
960	0	70	156	70	28.764	0	0	1	0	0	0	0	0	0	0	0	0	0	0	3	3	1.83	2.00512	0.912662	2.77	2.98517	0.92792	0	1	5	0	0.672488	0	0	0	0
961	0	61	163	63.5	23.9	0	0	0	0	0	0	0	0	0	0	0	0	0	0	2	2	1.87	2.40332	0.778089	2.51	3.57013	0.703055	0	2	2	0	0.696185	0	0	0	0
962	1	64	171	80	27.3588	0	0	0	0	0	0	0	0	0	1	0	0	0	0	2	2	2.29	3.06883	0.746212	3.35	3.93828	0.850624	0	2	5	0	0.54984	0	0	0	0
963	0	55	161	56	21.6041	0	0	0	0	0	0	0	0	0	0	0	0	0	0	1	1	2.83	2.48165	1.14037	3.34	3.61977	0.922711	0	2	4	0	0.900291	0	0	0	0
964	0	61	166	63.3	22.9714	0	0	0	1	0	0	0	0	0	0	DM	0	0	0	2	3	2.83	2.49687	1.13342	3.62	3.73587	0.968986	0	1	3	0	0.954456	0	0	0	0
965	0	39	150	60	26.6667	0	0	0	0	0	0	0	0	0	0	0	0	0	0	0	0	2.3	2.47156	0.930586	2.8	3.34408	0.837301	0	2	3	0	0.783651	0	0	0	0
966	1	65	168	73	25.8645	1	0	1	0	0	0	0	0	1	0	CVD	0	0	0	2	3	2.83	2.91577	0.970585	3.61	3.74708	0.963417	0	2	2	0	0.868418	1	18	0	0
967	1	28	173	68	22.7204	0	0	0	0	0	0	0	0	0	0	0	0	0	0	0	0	4.59	4.12869	1.11173	5.34	4.88419	1.09332	0	2	5	0	0.819172	0	0	0	0
968	1	48	176	71	22.921	0	0	0	0	0	0	0	0	0	0	0	0	0	0	0	0	3.56	3.81024	0.934324	4.61	4.68283	0.984447	0	2	3	0	0.786799	0	0	0	0
969	1	59	173	70	23.3887	1	1	0	0	0	0	0	0	0	0	0	0	0	0	1	1	4.28	3.31785	1.28999	5.62	4.18714	1.34221	0	1	3	0	1.08631	0	0	0	0
970	1	62	179	80	24.968	0	0	0	0	0	0	0	0	0	0	peripheral vascular disease	0	0	0	2	3	3.87	3.47648	1.11319	4.89	4.47232	1.09339	0	1	5	0	0.820249	0	0	0	0
971	0	55	160	70	27.3438	0	0	1	0	0	0	0	0	0	0	0	0	0	0	1	1	1.95	2.44949	0.796084	2.29	3.56409	0.642521	0	2	3	0	0.670387	0	0	0	0
972	1	74	170	58	20.0692	0	0	0	0	0	0	0	0	0	0	0	0	0	0	3	3	2.9	2.7308	1.06196	3.81	3.65113	1.04351	0	2	5	0	0.782498	0	0	0	0
973	1	67	166	75	27.2173	0	0	1	0	0	1	0	1	0	1	peripheral vascular disease	0	0	0	2	3	2.53	2.77859	0.910533	3.65	3.59182	1.0162	0	2	5	0	0.670919	1	10	1	10
974	1	64	168	88	31.1791	1	0	1	1	0	1	0	0	0	0	DM	0	0	0	2	3	2.32	2.94794	0.786991	3.36	3.76861	0.891575	0	1	3	0	0.662729	1	18	0	0
975	1	61	168	67	23.7387	1	0	0	0	0	0	0	0	0	0	0	0	0	0	2	2	2.49	3.04021	0.819022	3.1	3.84501	0.806239	0	2	2	0	0.732809	0	0	0	0
976	1	52	163	70	26.3465	0	0	0	0	0	0	0	0	0	0	0	0	0	0	1	1	3.14	3.09797	1.01357	3.82	3.77551	1.01178	0	2	3	0	0.85353	0	0	0	0
977	1	68	170	85	29.4118	0	0	0	0	0	0	0	0	0	0	0	0	0	0	2	2	2.44	2.90372	0.8403	3.35	3.78526	0.885012	0	1	3	0	0.707621	0	0	0	0
978	0	46	160	55	21.4844	0	0	0	0	0	0	0	0	0	0	0	0	0	0	0	0	2.59	2.66524	0.971769	3.57	3.78589	0.942976	0	2	3	0	0.818332	0	0	0	0
979	1	71	178	75	23.6713	0	0	1	0	0	0	0	0	0	0	0	0	0	0	3	3	2.3	3.1245	0.736117	3.64	4.16645	0.873646	0	2	3	0	0.619888	0	0	0	0
980	1	71	171	77	26.3329	0	0	1	0	0	0	0	0	0	0	0	0	0	0	3	3	2.57	2.85243	0.900986	3.19	3.77063	0.846013	0	1	5	0	0.663884	0	0	0	0
981	1	44	175	73	23.8367	0	0	0	0	0	0	0	0	0	0	0	0	0	0	0	0	3.6	3.86512	0.931408	4.7	4.72375	0.994972	0	1	3	0	0.784344	0	0	0	0
982	0	59	153	57	24.3496	0	0	0	0	0	0	0	0	0	0	0	0	0	0	1	1	2.01	2.14603	0.936615	3.27	3.09674	1.05595	0	2	4	0	0.739433	0	0	0	0
983	1	68	168	59	20.9042	0	0	1	1	0	0	0	0	0	0	DM	0	0	0	2	3	2.71	2.82673	0.958705	3.01	3.67543	0.818952	0	2	5	0	0.706414	0	0	0	0
984	0	66	160	62	24.2188	0	0	0	1	0	0	0	0	0	0	DM	0	0	0	2	3	1.58	2.20018	0.718125	2.54	3.27997	0.774398	0	1	3	0	0.604736	0	0	0	0
985	0	57	160	56	21.875	0	0	0	0	0	0	0	0	0	0	0	0	0	0	1	1	2.56	2.40271	1.06546	3.19	3.51076	0.908636	0	2	1	0	1.00939	1	16	1	16
986	0	46	162	58	22.1003	0	0	0	0	0	0	0	0	0	0	0	0	0	0	0	0	2.88	2.73548	1.05283	3.74	3.90473	0.957813	0	2	3	0	0.886596	0	0	0	0
987	1	68	178	82	25.8806	1	1	1	1	0	0	0	0	0	0	DM	0	0	0	2	3	3.47	3.22333	1.07653	5.1	4.2441	1.20167	0	1	3	0	0.906547	0	0	0	0
988	1	59	173	73	24.3911	1	1	0	0	0	0	0	0	1	0	CVD	0	0	0	1	2	3.27	3.31785	0.985579	4.26	4.18714	1.0174	0	1	1	0	0.933706	0	0	0	0
989	1	65	165	64.5	23.6915	0	0	0	1	1	0	0	0	0	0	DM,COPD	0	0	0	2	4	2.32	2.79887	0.828905	4	3.5828	1.11644	0	2	3	0	0.698025	0	0	0	0
990	1	66	162	50	19.052	0	0	0	0	0	0	0	0	0	0	0	0	0	0	2	2	3.15	2.65797	1.18512	4.14	3.39988	1.21769	0	2	5	0	0.873244	0	0	0	0
991	1	55	178	62	19.5682	1	0	0	0	0	0	0	0	0	0	0	0	0	0	1	1	3	3.68167	0.814848	3.86	4.6143	0.83653	0	2	3	0	0.686188	1	18	0	0
992	0	56	157	68	27.5873	0	0	0	0	0	0	0	0	0	0	0	0	0	0	1	1	2.54	2.33173	1.08932	3.06	3.37464	0.906763	0	2	3	0	0.917324	0	0	0	0
993	0	48	153	47	20.0777	0	0	0	0	0	0	0	0	0	0	0	0	0	0	0	0	2.27	2.3809	0.953421	2.77	3.34497	0.828109	0	2	2	0	0.853061	1	16	1	16
994	0	55	156	57	23.4221	0	0	0	0	0	0	0	0	0	0	0	0	0	0	1	1	1.81	2.32302	0.779158	2.45	3.3465	0.732108	0	2	2	0	0.697141	0	0	0	0
995	0	53	156	51	20.9566	0	0	0	0	0	0	0	0	0	0	0	0	0	0	1	1	2.44	2.36819	1.03032	2.89	3.39357	0.85161	0	2	5	0	0.759186	0	0	0	0
996	1	67	172	87	29.4078	0	1	1	0	0	0	0	0	0	0	0	0	0	0	2	2	2.88	3.0119	0.956206	3.8	3.92357	0.968505	0	2	3	0	0.805226	0	0	0	0
997	1	68	180	75	23.1481	0	0	0	0	0	0	0	0	0	0	peripheral vascular disease	0	0	0	2	3	2.84	3.30616	0.859002	3.78	4.36374	0.86623	0	2	3	0	0.72337	0	0	0	0
998	0	56	155	70	29.1363	0	0	0	0	0	0	0	0	0	0	0	0	0	0	1	1	2.06	2.26996	0.907503	2.81	3.26869	0.859671	0	2	7	0	0.57316	0	0	0	0
999	0	60	164	72	26.7698	0	0	1	0	0	0	0	0	0	0	0	0	0	0	2	2	2	2.45795	0.813686	2.45	3.6527	0.670736	0	2	3	0	0.685209	0	0	0	0
1000	0	67	161	56.5	21.797	0	0	0	0	0	0	0	0	0	0	mild liver disease	0	0	0	2	3	2.43	2.20755	1.10077	3.13	3.30543	0.946927	0	1	3	0	0.926961	1	18	0	0
1001	0	65	157	80	32.4557	0	0	1	0	0	0	0	0	0	0	0	0	0	0	2	2	2.27	2.13528	1.06309	2.84	3.15342	0.900608	0	1	5	0	0.783331	0	0	0	0
1002	0	63	165	58	21.3039	0	0	1	0	0	0	0	0	0	0	0	0	0	0	2	2	2.4	2.41581	0.993455	3.59	3.62403	0.99061	0	1	3	0	0.836594	0	0	0	0
1003	0	81	157	65	26.3702	0	0	1	0	0	0	0	0	0	0	0	0	0	0	4	4	1.77	1.84046	0.961719	2.41	2.80248	0.859954	0	2	5	0	0.708635	1	18	0	0
1004	0	60	165	72	26.4463	0	0	0	0	0	0	0	0	0	0	0	0	0	0	2	2	2.05	2.48944	0.823479	2.82	3.70837	0.760442	0	2	3	0	0.693456	0	0	0	0
1005	0	62	163	56	21.0772	0	0	0	0	0	0	0	0	0	0	0	0	0	0	2	2	2.23	2.38019	0.936901	2.77	3.54286	0.781854	0	2	1	0	0.88759	0	0	0	0
1006	0	64	158	75	30.0433	0	0	0	0	0	0	0	0	0	0	0	0	0	0	2	2	2.04	2.18493	0.93367	2.65	3.2285	0.820815	0	2	3	0	0.786249	0	0	0	0
1007	1	65	170	72.5	25.0865	0	0	0	0	0	0	0	0	0	0	0	0	0	0	2	2	2.55	2.99519	0.851366	3.28	3.85905	0.84995	0	1	3	0	0.71694	1	18	0	0
1008	0	65	164	46.5	17.2888	0	0	0	0	0	0	0	0	0	0	0	0	0	0	2	2	2.43	2.33949	1.03869	3.05	3.51493	0.867727	0	2	5	0	0.765349	0	0	0	0
1009	0	60	161	57.5	22.1828	0	0	0	0	0	0	0	0	0	0	0	0	0	0	2	2	2.38	2.36475	1.00645	3.04	3.48871	0.871382	0	2	2	0	0.900508	0	0	0	0
1010	0	63	169	61	21.3578	0	0	1	0	0	0	0	0	0	0	0	0	0	0	2	2	2.4	2.54007	0.944858	2.85	3.84658	0.740918	0	2	5	0	0.696211	1	18	0	0
1011	0	52	187	70	20.0177	0	0	0	1	0	0	0	0	0	0	DM	0	0	0	1	2	3.41	3.49125	0.976729	5.38	5.36713	1.0024	0	2	2	0	0.873915	0	0	0	0
1012	0	49	171	64	21.8871	0	0	0	0	0	0	0	0	0	0	0	0	0	0	0	0	3.17	2.97958	1.06391	4.1	4.38366	0.935292	0	2	3	0	0.895923	1	18	0	0
1013	0	50	160	53	20.7031	0	0	0	0	0	0	0	0	0	0	0	0	0	0	1	1	2.46	2.56759	0.958097	3.11	3.68808	0.843257	0	2	3	0	0.806818	0	0	0	0
1014	1	62	166	74	26.8544	0	0	0	0	0	0	0	0	0	0	0	0	0	0	2	2	3.19	2.92943	1.08895	4.04	3.70733	1.08973	0	2	3	0	0.917009	1	16	1	16
1015	0	69	152	50	21.6413	0	0	0	0	0	0	0	0	0	0	0	breast cancer	0	0	2	4	1.38	1.91751	0.719683	1.82	2.82032	0.645317	0	2	3	0	0.606049	0	0	0	0
1016	1	82	165	63	23.1405	0	0	1	0	0	0	0	0	0	0	mild liver disease	0	0	0	4	5	2.8	2.38119	1.17588	3.78	3.23544	1.16831	0	2	2	0	1.0521	0	0	0	0
1017	0	55	165	75	27.5482	0	0	1	0	0	0	0	0	0	0	0	0	0	0	1	1	2.38	2.61251	0.911002	3.1	3.84768	0.805681	0	1	5	0	0.671264	0	0	0	0
1018	1	54	170	80	27.6817	1	1	0	0	0	0	0	0	0	0	0	0	0	0	1	1	3.6	3.34922	1.07488	4.46	4.14227	1.0767	0	2	5	0	0.792014	0	0	0	0
1019	0	46	178	72	22.7244	0	0	0	0	0	0	0	0	0	0	0	0	0	0	0	0	2.75	3.33182	0.825374	3.62	4.93589	0.733404	0	2	2	0	0.738492	0	0	0	0
1020	0	71	158	49	19.6283	0	0	0	0	1	0	0	0	0	0	COPD	0	0	0	3	4	1.44	2.04146	0.705378	2.5	3.05724	0.81773	0	2	3	0	0.594003	0	0	0	0
1021	0	37	171	63	21.5451	0	0	0	0	0	0	0	0	0	0	0	0	0	0	0	0	3.5	3.29744	1.06143	3.97	4.65941	0.852039	0	2	3	0	0.893835	1	18	0	0
1022	0	74	156	56	23.0112	0	0	1	1	0	0	0	0	0	1	DM	0	0	0	3	4	1.43	1.93058	0.74071	1.65	2.89854	0.569253	0	2	5	0	0.545786	1	18	0	0
1023	1	53	172	68	22.9854	0	0	0	0	0	0	0	0	0	0	0	0	0	0	1	1	2.07	3.46964	0.596604	3.76	4.29227	0.875994	0	2	3	0	0.502403	0	0	0	0
1024	1	46	174	74	24.4418	0	0	0	0	0	0	0	0	0	0	0	0	0	0	0	0	3.16	3.76566	0.839163	3.89	4.60427	0.844869	0	2	3	0	0.706664	0	0	0	0
1025	0	78	162	52	19.8141	0	0	1	0	0	0	0	0	0	1	0	0	0	0	3	3	2.17	2.01556	1.07662	2.71	3.09385	0.875932	0	2	3	0	0.906629	0	0	0	0
1026	0	71	158	75	30.0433	0	0	0	0	0	0	0	0	0	0	0	0	0	0	3	3	1.88	2.04146	0.920911	2.45	3.05724	0.801375	0	1	2	0	0.823973	0	0	0	0
1027	0	46	168	59	20.9042	0	0	0	0	0	0	0	0	0	0	0	0	0	0	0	0	2.99	2.95192	1.0129	3.69	4.27453	0.863253	0	1	1	0	0.959591	0	0	0	0
1028	1	60	163	64	24.0882	0	0	0	1	0	0	0	0	0	0	DM	0	0	0	2	3	3.15	2.86975	1.09766	4.76	3.59035	1.32578	0	1	6	0	0.751029	1	3	1	3
1029	1	71	175	95	31.0204	1	1	1	0	1	0	0	0	0	0	COPD	0	0	0	3	4	1.98	3.0062	0.658638	3.29	3.99392	0.823753	0	1	5	0	0.485313	0	0	0	0
1030	0	53	163	56	21.0772	0	0	0	0	0	0	0	0	0	0	0	0	0	0	1	1	2.65	2.59616	1.02074	3.37	3.78519	0.890313	0	1	4	0	0.805846	0	0	0	0
1031	0	47	159	49	19.3821	0	0	0	0	0	0	0	0	0	0	0	breast cancer	0	0	0	2	2.47	2.60543	0.948019	3.03	3.7041	0.818011	0	2	3	0	0.798332	0	0	0	0
1032	0	69	161	65	25.0762	0	0	0	0	0	0	0	0	0	0	0	0	0	0	2	2	2.53	2.16295	1.1697	3.26	3.25429	1.00176	0	2	3	0	0.985008	0	0	0	0
1033	0	62	163	64	24.0882	0	0	0	0	0	0	0	0	0	0	0	0	0	0	2	2	2.43	2.38019	1.02093	3.04	3.54286	0.858064	0	2	3	0	0.859729	0	0	0	0
1034	0	75	154	57	24.0344	0	0	0	0	0	0	0	0	0	0	0	DLBCL	0	0	3	5	2.43	1.86278	1.3045	3.24	2.78487	1.16343	0	2	1	0	1.23584	0	0	0	0
1035	0	67	158	69	27.6398	0	0	1	1	0	0	0	0	0	0	DM	0	0	0	2	3	1.84	2.1223	0.866984	2.39	3.1543	0.757696	0	1	1	0	0.821353	0	0	0	0
1036	0	64	158	54	21.6311	0	0	0	0	0	0	0	0	0	0	0	0	0	0	2	2	1.99	2.18493	0.910786	2.59	3.2285	0.802231	0	2	5	0	0.671106	0	0	0	0
1037	0	73	152	60	25.9695	0	0	1	0	0	1	0	0	0	1	0	0	0	0	3	3	1.56	1.84625	0.844954	1.96	2.73591	0.716398	0	1	5	0	0.622598	1	18	0	0
1038	1	61	172	85	28.7317	0	0	1	0	1	0	0	0	0	0	COPD	0	0	0	2	3	2.56	3.20708	0.798235	3.84	4.07684	0.941905	0	2	5	0	0.588173	0	0	0	0
1039	0	65	165	62.5	22.9568	0	0	1	0	0	0	0	1	0	1	peripheral vascular disease	0	0	0	2	3	1.79	2.36946	0.755446	2.44	3.5685	0.683761	0	2	3	0	0.636165	1	13	1	13
1040	0	66	160	53.5	20.8984	0	0	1	0	0	0	0	0	0	1	0	0	0	0	2	2	2.26	2.20018	1.02719	3.01	3.27997	0.917693	0	2	3	0	0.865003	0	0	0	0
1041	1	51	172	71	23.9995	1	1	1	0	0	0	0	0	0	0	0	0	0	0	1	1	3.15	3.53072	0.892168	4.38	4.34344	1.00842	0	1	5	0	0.657387	0	0	0	0
1042	1	69	172	73	24.6755	0	0	0	0	0	0	0	0	0	0	0	0	0	0	2	2	2.4	2.94916	0.813791	3.24	3.87448	0.836242	0	1	3	0	0.685298	0	0	0	0
1043	0	77	163	73.5	27.6638	0	0	0	0	0	0	0	0	0	0	0	0	0	0	3	3	1.57	2.05963	0.762273	2.27	3.16347	0.717565	0	1	4	0	0.601795	0	0	0	0
1044	0	51	160	52	20.3125	0	0	0	0	0	0	0	0	0	0	0	0	0	0	1	1	2.57	2.54305	1.0106	3.49	3.66463	0.952348	0	2	3	0	0.851029	0	0	0	0
1045	0	49	160	50	19.5312	0	0	0	0	0	0	0	0	0	0	0	0	0	0	0	0	2.44	2.59234	0.941233	3.04	3.71527	0.818244	0	2	3	0	0.792617	0	0	0	0
1046	0	51	168	75	26.5731	0	0	0	0	0	0	0	0	0	0	0	0	0	0	1	1	2.73	2.81658	0.96926	3.21	4.13762	0.775809	0	2	5	0	0.714191	0	0	0	0
1047	0	47	150	50	22.2222	0	0	0	0	0	0	0	0	0	0	0	0	0	0	0	0	1.06	2.30618	0.459634	2.55	3.20421	0.795829	0	2	5	0	0.338678	0	0	0	0
1048	0	72	158	75	30.0433	0	0	1	1	0	0	0	0	0	1	DM	0	0	0	3	4	2	2.02171	0.989261	2.41	3.03636	0.793714	0	2	1	0	0.937194	0	0	0	0
1049	0	55	163	60	22.5827	0	0	0	0	0	0	0	0	0	0	0	0	0	0	1	1	2.64	2.54664	1.03666	3.11	3.73268	0.833181	0	2	1	0	0.982098	0	0	0	0
1050	1	71	172	71	23.9995	1	0	0	0	0	0	0	0	0	1	0	0	0	0	3	3	3.32	2.89045	1.14861	4.61	3.82573	1.205	0	2	3	0	0.967251	0	0	0	0
1051	1	53	175	73	23.8367	1	1	1	1	0	0	0	0	0	0	DM,peripheral vascular disease	0	severe liver disease	metastatic colon cancer	1	12	2.43	3.60858	0.673394	4.98	4.48096	1.11137	0	1	3	0	0.567069	0	0	0	0
1052	0	43	167	63	22.5896	0	0	0	0	0	0	0	0	0	0	0	0	0	0	0	0	3.21	2.99397	1.07215	3.47	4.28576	0.809657	0	1	4	0	0.846438	0	0	0	0
1053	1	74	172	82	27.7177	0	0	1	0	0	0	0	0	0	1	0	0	0	0	3	3	1.84	2.8043	0.656136	2.64	3.75894	0.702325	0	2	4	0	0.518002	1	18	0	0
1054	0	64	164	62	23.0518	0	0	1	0	0	0	0	0	0	0	0	0	0	0	2	2	2.17	2.36227	0.918608	2.77	3.54221	0.781998	0	2	5	0	0.676869	0	0	0	0
1055	1	46	180	60.9	18.7963	0	0	0	0	0	0	0	0	1	0	CVD	0	0	0	0	1	3.57	4.067	0.877797	4.94	5.00948	0.98613	0	2	3	0	0.739198	1	16	1	16
1056	0	50	166	65	23.5883	0	0	1	0	0	0	0	0	0	0	0	0	0	0	1	1	2.34	2.77334	0.843749	3.85	4.04185	0.952535	0	2	3	0	0.710526	1	16	1	16
1057	0	59	160	52	20.3125	0	0	0	0	0	0	0	0	0	0	0	0	0	0	1	1	2.36	2.35676	1.00137	2.97	3.46134	0.85805	0	2	5	0	0.737855	0	0	0	0
1058	0	48	160	66.5	25.9766	0	0	0	0	0	0	0	0	0	0	0	0	0	0	0	0	2.74	2.6147	1.04792	3.54	3.7388	0.946828	0	2	2	0	0.937614	0	0	0	0
1059	1	61	170	72	24.9135	1	1	0	0	0	0	0	0	0	0	0	0	0	0	2	2	3.18	3.12302	1.01825	3.92	3.95991	0.989921	0	1	4	0	0.803878	0	0	0	0
1060	1	59	170	72	24.9135	0	0	0	0	0	0	0	0	0	0	0	0	0	0	1	1	2.59	3.18863	0.81226	3.38	4.00881	0.843144	0	2	5	0	0.598507	0	0	0	0
1061	0	72	150	55	24.4444	0	0	1	1	0	0	0	0	0	1	DM	0	0	0	3	4	1.79	1.8133	0.98715	2.16	2.66813	0.809555	0	2	4	0	0.779329	0	0	0	0
1062	0	64	159	65	25.711	0	0	0	0	1	1	0	0	0	0	COPD	0	0	0	2	3	1.43	2.21398	0.645895	2.15	3.27958	0.655572	0	2	5	0	0.475923	1	18	0	0
1063	0	67	160	50	19.5312	0	0	0	0	0	0	0	0	0	0	0	0	0	0	2	2	1.92	2.17894	0.881162	2.32	3.25458	0.712841	0	1	5	0	0.649277	0	0	0	0
1064	1	72	176	71	22.921	1	0	1	0	0	0	0	0	0	0	0	0	0	0	3	3	2.2	3.01483	0.729727	2.82	4.02729	0.700223	0	2	4	0	0.5761	0	0	0	0
1065	0	63	163	98	36.8851	0	0	0	0	0	0	0	0	0	0	0	0	0	0	2	2	1.88	2.3549	0.798334	2.51	3.51572	0.713936	0	2	5	0	0.588246	0	0	0	0
1066	0	37	165	56	20.5693	0	0	0	0	0	0	0	0	0	0	0	0	0	0	0	0	3.2	3.05983	1.04581	3.84	4.2632	0.900732	0	2	1	0	0.990768	0	0	0	0
1067	0	47	162	54	20.5761	0	0	0	0	0	0	0	0	0	0	0	0	0	0	0	0	3.13	2.70943	1.15523	3.86	3.88044	0.994732	0	1	5	0	0.851219	0	0	0	0
1068	0	82	158	57	22.8329	0	0	1	1	0	0	0	0	0	0	DM	0	0	0	4	5	1.77	1.86555	0.948784	2.24	2.82443	0.793082	0	1	5	0	0.699104	0	0	0	0
1069	0	44	164	50	18.5901	0	0	0	0	0	0	0	0	0	0	0	0	0	0	0	0	2.47	2.85795	0.864254	3.23	4.07585	0.792473	0	2	3	0	0.727793	0	0	0	0
1070	0	71	160	53	20.7031	0	0	1	0	0	0	0	0	0	0	0	0	0	0	3	3	2.2	2.09594	1.04965	2.85	3.15444	0.903489	0	2	5	0	0.773425	0	0	0	0
1071	0	56	168	76	26.9274	0	0	0	0	0	0	0	0	0	0	0	0	0	0	1	1	2.2	2.68693	0.818777	2.78	3.99393	0.696056	0	2	3	0	0.689497	0	0	0	0
1072	0	62	153	56	23.9224	0	0	1	0	0	0	0	0	0	0	0	0	0	0	2	2	1.13	2.08467	0.542051	1.22	3.02651	0.403105	0	2	3	0	0.456464	0	0	0	0
1073	0	47	154	45	18.9745	0	0	0	0	0	0	0	0	0	0	0	0	0	0	0	0	2.68	2.43683	1.09979	2.81	3.42104	0.821388	0	2	5	0	0.810372	1	18	0	0
1074	0	68	156	58	23.833	0	0	1	0	0	0	0	0	0	0	0	0	0	0	2	2	1.99	2.04444	0.973371	2.35	3.03219	0.775018	0	1	3	0	0.819681	0	0	0	0
1075	0	49	160	58	22.6562	0	0	0	0	0	0	0	0	0	0	0	0	0	0	0	0	2.27	2.59234	0.875655	2.93	3.71527	0.788637	0	2	5	0	0.64522	0	0	0	0
1076	0	65	169	65	22.7583	0	0	0	0	0	0	0	0	0	0	0	0	0	0	2	2	2.26	2.49133	0.907146	3.23	3.78764	0.852774	0	2	2	0	0.811657	0	0	0	0
1077	0	64	164	73	27.1416	0	0	1	1	0	0	0	0	0	0	DM	breast cancer	0	0	2	5	2.01	2.36227	0.850877	2.54	3.54221	0.717066	0	1	2	0	0.761311	0	0	0	0
1078	0	49	167	70	25.0995	0	0	0	0	0	0	0	0	0	0	0	breast cancer	0	0	0	2	2.68	2.83551	0.945157	3.37	4.13295	0.815398	0	2	1	0	0.895412	0	0	0	0
1079	0	48	162	51	19.433	0	0	0	0	0	0	0	0	0	0	0	0	0	0	0	0	2.6	2.6836	0.968847	3.46	3.85616	0.897265	0	2	1	0	0.917855	0	0	0	0
1080	0	56	159	61	24.1288	0	0	1	0	0	0	0	0	0	0	0	thyroid cancer	0	0	1	3	1.98	2.39435	0.826945	2.25	3.48262	0.646066	0	1	2	0	0.739898	0	0	0	0
1081	0	47	158	59	23.634	0	0	0	0	0	0	0	0	0	0	0	breast cancer	0	0	0	2	2.96	2.57124	1.1512	3.73	3.64641	1.02292	0	2	1	0	1.09061	0	0	0	0
1082	0	61	161	56	21.6041	0	0	0	0	0	0	0	0	0	0	ulcer disease	0	0	0	2	3	2.46	2.34199	1.05039	3.08	3.46214	0.889624	0	2	3	0	0.884536	0	0	0	0
1083	1	55	178	68	21.4619	1	1	1	0	0	0	0	0	0	0	0	0	0	0	1	1	3.53	3.68167	0.958804	4.31	4.6143	0.934053	0	2	5	0	0.706487	1	16	1	16
1084	1	62	171	87	29.7527	1	1	1	0	1	0	0	0	0	1	COPD	0	0	0	2	3	2.18	3.13364	0.695676	3.45	3.99142	0.864355	0	1	5	0	0.512604	0	0	0	0
1085	0	62	175	90	29.3878	0	0	1	1	0	0	0	0	0	0	DM	0	0	0	2	3	2.63	2.7619	0.952244	3.5	4.22778	0.827858	0	2	5	0	0.701654	0	0	0	0

## Sheet: Sheet2
1-yes
0-no
sex
1-Male
0-female
openVATS
0-VATS
1-thoracotomy
surgery type
1-segmentectomy
2-lobectomy
3-bilobectomy
4-pneumonectomy
cardiopulmonary comorbidity
0-no
1-prolonged mechanical ventilation
2-pneumonia
3-atelectasis
4-empyema
5-chylothorax
6-respiratory failure, need for reintubation ARDS
7-pulmonary oedema
8-pulmonary embolism
9-arrhythmia
10-AMI
11-acute cardiac failure
12-stroke/TIA
13- acute kidney injury
14-postoperative bleeding
15-pneumothorax
16-prolonged air leak >=5d
17-postoperative bleeding
18-increased pulmonary effusion
19-thrombosis
extened.resection
0-no
1-sleeve pneumonectomies
2-associated with chest wall
